# Supplementary material for: Elementary Growth Modes provide a molecular description of cellular self-fabrication
Source: PLoS Comput Biol. 2020 Jan 27;16(1):e1007559. doi: 10.1371/journal.pcbi.1007559 (PMC7004393; doi:10.1371/journal.pcbi.1007559)
Supplement: S1 Code — (ZIP) [file pcbi.1007559.s010.zip]

Archive with 21 entries (21 files):
- GCD.m
- README
- code.m
- code_BG.m
- code_convenience_kinetics.m
- expand.m
- fixed_alpha_system.m
- kinetics.m
- load_functions.m
- load_kinetics_ftns.m
- load_vars.m
- make_network.m
- make_symbolic_variables.m
- maximise_over_alphas.m
- optima_toxin_resistant.csv
- optima_toxin_resistant.mat
- optimal_allocation_for_toxins.m
- plot_fixed_alpha.m
- set_reactions_metab_dependence.m
- toxin_resistant_all.mat
- update_network.m
