# Supplementary material for: Elementary Growth Modes provide a molecular description of cellular self-fabrication
Source: PLoS Comput Biol. 2020 Jan 27;16(1):e1007559. doi: 10.1371/journal.pcbi.1007559 (PMC7004393; doi:10.1371/journal.pcbi.1007559)
Supplement: S1 Code — (ZIP) [file pcbi.1007559.s010.zip › GCD.m]

% GCD OF list of Nos using Eucledian Alogorithm 
function GCD= GCD(n);
x=1;
p=n;
while(size(n,2))>=2
    p= n(:,size(n,2)-1:size(n,2));
    n=n(1,1:size(n,2)-2);
    x=1;
    while(x~=0)
    x= max(p)-min(p);
    p = [x,min(p)];
    end 
    n=[n,max(p)];
    p= [];
end
GCD = min(n);
