# Supplementary material for: Elementary Growth Modes provide a molecular description of cellular self-fabrication
Source: PLoS Comput Biol. 2020 Jan 27;16(1):e1007559. doi: 10.1371/journal.pcbi.1007559 (PMC7004393; doi:10.1371/journal.pcbi.1007559)
Supplement: S1 Code — (ZIP) [file pcbi.1007559.s010.zip › README]

README for Matlab zip file Fig6_code.zip
belonging to 
"Elementary Growth Modes provide a molecular description of cellular self-fabrication"
by De Groot et al. 

This zip file contains the Matlab and Mathematica code to produce Figure 6 in the main text.

In Matlab perform the following commands:

>> net = make_network(0);
>> [toxext,xopts,alphas] = optimal_allocation_for_toxins(net); 

Then open toxin_resistant.nb in Mathematica to make Figure 6 in the main text.
On the line 

data = Import["..."] 

change the directory appropriately to fit your own file system. 
Now run the Notebook, and the figure will be reproduced. 
