# Supplementary material for: Elementary Growth Modes provide a molecular description of cellular self-fabrication
Source: PLoS Comput Biol. 2020 Jan 27;16(1):e1007559. doi: 10.1371/journal.pcbi.1007559 (PMC7004393; doi:10.1371/journal.pcbi.1007559)
Supplement: S1 Code — (ZIP) [file pcbi.1007559.s010.zip › code.m]

%%%%%%%%%%%%%%%%%%

function [toxext,xopts,alphas] = optimal_allocation_for_toxins(net);

xset=[1:6];
eset = [1:7 9];

[vars,ftns,gtns,bgc,dBGdx,algeqs,ALGEQS] = load_functions(net,0,xset,eset);

toxext = linspace(0,1,20);
f=waitbar(0);
setup=net;
for i=1:length(toxext);
  f=waitbar(i/length(toxext),f,num2str(i));
  setup.extconc(2)=toxext(i);
  net = update_network(net,setup);
  alpha0 = rand(9,1);
  alpha0 = alpha0/sum(alpha0);
  [xopt,alpha_opt] = maximise_over_alphas(net,alpha0);
  xopts(:,i) = xopt;
  alphas(:,i) = alpha_opt;
end
close(f);
opts = [xopts; alphas(1:7,:); zeros(1,20); alphas(8:9,:)];
save('optima_toxin_resistant.mat','opts');
% for plotting in Mathematica we also want toxext (external toxin concentration)
% and sorted by column, not by rows
opts = [toxext(:) opts'];
csvwrite('optima_toxin_resistant.csv',opts);

%%%%%%%%%%%%%%%%

function s = code_BG(net,xset,eset);

% function s = code_BG(net,xset,eset); 
%
% this function generates the equations for balanced growth in x, beta (=alpha * g(x)) and mu,
% for a general reaction network
%
% fc and gc contain the code for the reaction functions, but are not 
% themselves symfun(...)'s. This is because the entire BG code needs to be evaluated as  
% a symfun function at the end.
%
% The BG equations are 
% xk [\sum_{j=1}^n (\frac{a_j f_j(\bb x)}\mu + \sig_j - b_j) \beta_j 
%	+ (\sig_r - b_r)\mu ] - \sum_{j=1}^n (\frac{P_{kj} f_j(\bb x)}\mu - M_{kj} )\beta_j 
%	+ M_{kr} \mu

fc = net.fmc;
gc = net.gmc;

for i=1:length(xset)
  x{i} = strcat('x',num2str(xset(i)));
end

for i=1:length(eset)
  beta{i} = strcat('beta',num2str(eset(i)));
end
P = net.stoichmetab;
M = net.stoichenz;
sigma = net.sigma(:);
a = net.a;
b = net.b(:);
d = sigma - b;

P = P(xset,eset);
M = M(xset,[eset,length(sigma)]);
sigma = sigma([eset,length(sigma)]);
a = a(xset);
b = b([eset length(b)]);

% \sum_{j=1}^n (\frac{a_j f_j(\bb x)}\mu + \sig_j - b_j) \beta_j + (\sig_r - b_r)\mu ]

for i=1:length(xset)
  som{i} = strcat('(',num2str(a(i)),'*(',fc{eset(i)},')/mu + ',num2str(d(i)),')*', beta{i});
end

totalsom = [];
for i=1:length(som)
  totalsom = strcat(totalsom,som{i});
  if i<length(som)
    totalsom = strcat(totalsom, '+');
  end
end
totalsom=strcat(totalsom,'+',num2str(d(end)),'*mu');


for i=1:length(som)
  rhs{i} = metab_RHS(i,P,M,xset,eset,fc);
end

BGcode = '[';
for i=1:length(xset)
  BGcode = strcat(BGcode, x{i},'*(',totalsom,')',rhs{i});
  BGcode = strcat(BGcode,';');
end

% now add the last line of the BG equations, sum alpha_i = 1.
sum_alphas = [];
for i=1:length(xset),
  sum_alphas = strcat(sum_alphas,beta{i},'/(',gc{i},')+');
end
sum_alphas = strcat(sum_alphas,'mu/(',gc{end},')-1');

BGcode = strcat(BGcode,sum_alphas,']');
s = strcat('BGCODE = symfun(',BGcode,', vars)');


%%%%%%%%%%%%%

function totalcode = metab_RHS(k,P,M,xset,eset,fc);

% - \sum_{j=1}^n (\frac{P_{kj} f_j(\bb x)}\mu - M_{kj} )\beta_j 	+ M_{kr} \mu

N = size(P,2);

for i=1:N
  PP{i} = num2str(P(k,i));
  MM{i} = num2str(M(k,i));
  beta{i} = strcat('beta',num2str(eset(i)));
end

MM{N+1} = num2str(M(k,N+1));

for i=1:size(P,2)
  code{i} = strcat('-(',PP{i},'*(',fc{eset(i)},')/mu - ',MM{i},') * ',beta{i},'+' );
end

totalcode = [];
for i=1:size(P,2)
  totalcode = strcat(totalcode,code{i});
end
totalcode = strcat(totalcode,MM{N+1},'*mu');

%%%%%%%%%%%%%%%

function yout = expand(yin,set,n);

% function yout = expand(yin,set,n);
% 
% for vector input, this function expands a vector [yin(1) ... yin(end)]
% to a vector yout of length n, such that yout(set) = yin, and zeros elsewhere.
%
% for matrix input yin, this function expands a matrix 
% yout with the same row dimension but column dimension n, such that yout(:,set) = yin, and zeros elsewhere.
	
[N,M] = size(yin);
if size(yin,1) ~= length(set) && size(yin,2) ~= length(set)
	disp('the row or column dimension of yin needs to be the same as the length of set')
	yin
	set
end
if N==1 || M==1
  yout = zeros(n,1);
  yout(set) = yin;
else
  yout = zeros(N,n);
  yout(:,set) = yin;
end

%%%%%%%%%%%%%%%%

function [t,y,mu,alpha] = fixed_alpha_system...
			(net,xset,eset,Tspan,IC,alpha,newfunctions,doplot);

% function [t,y,mu] = fixed_alpha_system(net,xset,eset,Tspan,IC,alpha,newfunctions,doplot);
%
% 

if newfunctions
  [vars,args,xbargs,ftns,gtns] = load_kinetics_ftns(net,xset,eset);
else
  filename = strcat(net.name,'_all.mat');
  load(filename);
end

nmetab = net.nmetab;
nenz = net.nenz;
rho = net.rho;
sigma = net.sigma;

if IC == 0
  x0= net.x;
  e0= ones(net.nreactions,1);
  r0=1;
else
  x0 = IC(1:nmetab);     
  e0 = IC(nmetab+1:end-1); 
  r0 = IC(end);
end
  
% check if the weighted concentration of all compunds equals 1. If not normalise...
 
sumx = rho(xset)*x0(xset)';
sumer = sigma([eset end])*[e0(eset);r0];
%rescale so that sum(net.rho.*x0(:)) + sum(net.sigma.*[e0;r0]) = 1
if sumx < 1
  fac = (1-sumx)/sumer;
  e0 = fac*e0;
  r0 = fac*r0;
else
	error('metabolite concentrations exceed rho*x = 1');  
end
e0(net.nonenzreactions) = 1;
IC = [x0(:);e0(:);r0];

optqssa = odeset('RelTol',1e-9,'AbsTol',1e-9);

% set alpha
if nargin < 6
  alpha = [2 3 1 4 2 3 1 3 4 1]';
else
  alpha = alpha(:);
%  alpha=ones(net.nreactions+1,1); 
  alpha(net.nonenzreactions)=0;
%  alpha = alpha/sum(alpha);
  alpha(:)';
end

metsys(0,IC,alpha,ftns,gtns,net,xset,eset);

RHS = @(t,y) metsys(t,y,alpha,ftns,gtns,net,xset,eset);
[t,y] = ode15s(RHS,Tspan,IC,optqssa);

if nargin<8
  doplot=0;
end

mu = plot_fixed_alpha(t,y,net,xset,eset,alpha,newfunctions,doplot);

%%%%%%%%%%%%%%%%%%%%%%%%%

function dy = metsys(t,y,alpha,ftns,gtns,net,xset,eset);

nx = length(xset);
nr = net.nreactions;
nmetab = net.nmetab;
nenz = net.nenz;
N = net.stoichmetab;
M = net.stoichenz;
rho = net.rho;
sigma = net.sigma;
xe = net.extconc;
nonenz = net.nonenzreactions;
a = net.a;
b = net.b;

allreactions = union(eset,nonenz);

x = y(1:nx);
e = y(nx+1:nx+nr);
r = y(end);

%restrict to the EGM (or other subnet)
N = N(xset,allreactions);
M = M(xset,[allreactions end]);
rho = rho(xset);

beta_dummy = ones(size(alpha));

X = expand(x,xset,nmetab);
B = expand(beta_dummy(1:end-1),allreactions,nr+1);

f = ftns(X,B,beta_dummy(end),xe);	
g = gtns(X,B,beta_dummy(end),xe);
beta = alpha(:).*g(:);

V = e(:).*f;
W = r.*beta(:);

mu =  a(:)'*V(:) + b(:)'*W(:);

dx = N*V(:) - M*W(:) - mu*x(:);
de = W(1:end-1) - mu*e(:);
dr = W(end) - mu*r;

%nonenz reactions have 'dummy enzymes' that are set to 1, and do not change value.
de(net.nonenzreactions) = 0;

dy = [dx;de;dr];


%%%%%%%%%%%%%%%%%%%%%%%
function [vars,ftns,gtns,bgc,dBGdx,algeqs,ALGEQS] = load_functions(net,loadold,xset,eset);

% create all relevant functions and algebraic equations for the adaptive control on the 
% restricted network. So ftns and gtns here are only the EGM values, not all the values
	
filename = strcat(net.name,'_all.mat');

if loadold==0

  [vars,args,xbargs,ftns,gtns] = load_kinetics_ftns(net,xset,eset);
	
  eval(net.syms);	
  args
  xbargs
  
  % the Balanced Growth equations %%%%%%%
  BGcode = code_BG(net,xset,eset)
  eval(BGcode);
  BGC = matlabFunction(BGCODE);
  bgc = strcat('bgc = @(x,beta,mu,z) BGC(',args,')');
  eval(bgc);

  % now make the jacobian of BGC with respect to all x and beta (except mu) variables
  dBGdx1 = strcat('DBGDX = symfun(jacobian(BGCODE,',xbargs,'),vars)');
  eval(dBGdx1);
  dBGdx11 = matlabFunction(DBGDX);
  % the eval() is to make sure that the outcome is a double, not a rational number
  dBGdx = strcat('dBGdx = @(x,beta,mu,z) eval(DBGDX(',args,'))');
  eval(dBGdx);
  %dBGdx(net.x,net.b,1,net.xe);
  
  % the complete set of algebraic equations used for the adaptive control.
  % the detBG function creates the proper set of determinants of the jacobian matrix
  algeqs = @(x,beta,mu,z) [bgc(x,beta,mu,z); detBG(dBGdx,x,beta,mu,z)];
  n=length(xset);
  m=length(eset);
  ALGEQS = @(y) algeqs(expand(y(1:n),xset,net.nmetab),...
					 expand(y(n+1:n+m),eset,net.nenz),...
					 y(n+m+1),y(n+m+2:end));
  
  save(filename,'vars','ftns','gtns','bgc','dBGdx','algeqs','ALGEQS');
else
  load(filename);
end

%%%%%%%%%%%%%%

function [vars,args,xbargs,ftns,gtns] = load_kinetics_ftns(net,xset,eset);

  eval(net.syms); % declare all variables syms x1 x2 ...

  if nargin < 2
	  % compute all the functions, not just some EGM subset
	  % this version is used to compute all function values in maxgrowthEGM for example
	  xset = [1:net.nmetab];
	  eset = [1:net.nreactions];
	  filename = strcat(net.name,'_all.mat');
  end

  [vars,args,xargs,xbargs] = load_vars(net,xset,eset)
  eval(vars);
  
  allreactions = union(eset,net.nonenzreactions);
  
  % FTNS %%%%%%%%%%%%%%%%%%%%
  ftns = 'FTNS = symfun([';
  for i=1:length(allreactions)
    ftns = strcat(ftns,net.fmc{allreactions(i)});
    if i < length(allreactions)
      ftns = strcat(ftns,';');
    end
  end
  ftns = strcat(ftns,'],vars)')
  eval(ftns);
  ftns1 = matlabFunction(FTNS);
  ftns = strcat('ftns = @(x,beta,mu,z) ftns1(',args,')')
  eval(ftns);

  % GTNS %%%%%%%%%%%%%%%%%%%%
  gtns = 'GTNS = symfun([';
  for i=1:length(allreactions)
    gtns = strcat(gtns,net.gmc{allreactions(i)},';');
  end
  % don't forget to always add the ribosome synthesis rate:
  gtns = strcat(gtns,net.gmc{end});  
  gtns = strcat(gtns,'],vars)');
  eval(gtns);
  gtns1 = matlabFunction(GTNS);
  gtns = strcat('gtns = @(x,beta,mu,z) gtns1(',args,')');
  eval(gtns);
  
  if nargin < 2
	    save(filename,'vars','args','xbargs','ftns','gtns');
  end
function [Vars,args,xargs,xbargs] =  load_vars(net,xset,eset);

  eval(net.syms)

  % create vars variable from xset, eset
  Vars = 'vars =[';	% this is the set of all variables on which the functions depend
  args = '';		% this is the same, but without the [ ]
  xargs = ''; betaargs = ''; % the xvars and beta vars
  for i=1:length(xset)
    Vars = strcat(Vars, ' x',num2str(xset(i)));
    args = strcat(args, 'x(',num2str(xset(i)),'),');
    xargs = strcat(xargs, ' x',num2str(xset(i)));
  end
  xargs = strcat('[',xargs);
  for i=1:length(eset)
    Vars = strcat(Vars, ' beta',num2str(eset(i)));
    args = strcat(args, 'beta(',num2str(eset(i)),')');
    betaargs = strcat(betaargs, ' beta',num2str(eset(i))); 
    if i < length(eset)
      args = strcat(args,',');
    end
  end

  
  % collect all x and beta variables
  xbargs = strcat(xargs,betaargs,']');

  xargs = strcat(xargs,']');
  
  Vars = strcat(Vars, ' mu ');
  args = strcat(args,',mu');

  nxext = net.nxext;
  ve = net.vextindex;
  for i=1:nxext
      Vars = strcat(Vars, ' z',num2str(i));
      args = strcat(args,',z(',num2str(i),')');
  end

  % now add toxin to the list
  if net.toxin 
	   
	 for i=1:length(net.toxin)
		 if ~ismember(net.toxin(i),xset)
			 Vars = [Vars,' x',num2str(net.toxin(i))];
			 args = [args,',x(',num2str(net.toxin(i)),')'];
		 end
	 end  
  end

  Vars = strcat(Vars, ']');

%%%%%%%%%%%%%%%%

function net = make_network(newfunctions,setup,x,r);

% function net = make_network(newfunctions,setup,x);
% 
% make a network struct. 
%
% - without additional arguments, net = make_network produces a default network
% - net = make_network(1) produces a default network with newly computed kinetics
% - net = make_network(newfunctions, setup) produces a network as defined in setup.
%	setup is a struct which should contain the same field names (though not necessarily all of them)
% 	to define a network. 
% - net = make_network(newfunctions, setup,x) creates the same network as above, but with different 
% 	choice of metabolite concentrations. Setting setup=struct; (an empty struct) and running the above
% 	command allows one to change only the network's metabolite concentrations. This is necessary
% 	to find optimal EGMs. 

if nargin == 0
	newfunctions = 0;
end
	
net = struct;

if nargin < 2 || setup == 0
	net.name = 'toxin_resistant';

	% parameters for the kinetics functions

	P = [2.1   2.3   2.2   1.9   1.3   2.4   2.3   1.5   100  10; % kcats
         1     1.3   1.5   1.2   0.8   1.1   0.9   0.7   1.15  4.2; % Km for x1
         1     1     1     1     1     1     2     1     1	   1; % Keq
         1.2   1.3   1.1   1.4   0.9   0.8   0.7   1     0.6   5; %Km for x2
         1     1     3     5     2     2     4     5     1	   2; % 
         1     1     1     1     1     1     1     1     1 	   1; % Km for toxin
         4     1     4     4     4     5     3     3     2     1;
         1     2     4     3     4     2     3     3     3	   3;
         4     1     1     2     2     0     0     2     4	   2;
         3     4     4     3     3     2     1     4     3	   1];

	 % the enzyme synthesis params. 
  	Q = [1     1     1     1     1     1     1     1   2;
     1     1     1     1     1     1     1     1   1;
     1     1     1     2     1     2     2     3   3;
     3     3     3     3     2     1     4     3   4;
     1     2     5     2     2     4     5     1   5;
     1     4     1     4     3     3     3     4   6;
     4     3     4     4     5     3     3     2   2;
     1     6     3     4     2     3     3     3   3;
     4     2     2     2     2     1     2     4   4];
	 
	 Q = repmat([1;2;3;1;4;1;1],1,11);
  
	 %toxin resistant
	     	N = [     1 -1  -2  0  0  0  0  0  0; 
	   	   	  0  2   0 -1  0 -1  0  0  0;
	   	   	  0  0   1  0 -2  0 -3  0  0;
		      	  0  0   0  3  0  0  2  0  0;
	   	  	  0  0   0  0  3  2  0  0  0;
	   	 	  0  0   0  0  0  0  0  1 -1];
 
   
	 % dim M is (nmetab, nenz + 1), because of the extra ribosome
		  M = [0  0  0  0  0  0  0  0  0  0;	% 10* to make enzymes more costly to make
			   0  0  0  0  0  0  0  0  0  0;
			   0  0  0  0  0  0  0  0  0  0;
			  33 28 32 30 28 32 30  0 29 27; % v8 is not enzymatic
			  29 31 31 27 29 32 30  0 28 32; % but just diffusion across membrane, 
			   0  0  0  0  0  0  0  0  0  0];


	 net.stoichmetab = N;
	 net.stoichenz = M;
	 net.metabparams = P;
	 net.enzparams = Q;

	 net.vextindex=[1 8]; % ve - which reactions are import reactions?
	 net.extconcindex=[1 2]; % vex - which external concentrations are used in these import reactions?
	 net.extconc = [3 0.1]; % xe - external input concentration. second one is toxin
	 net.extconcindexset = [1]; % xeset - the choice of external concentrations that are part of the EGM

	 net.nonenzreactions = [8]; %nonenzymatic reactions. in this case just the toxin import
	 net.aminoacids = [4,5]; % identify which metabolites play the role of 'amino acids' 
	 						 % (i.e., from which the enzymes and ribosome are made)

	 net.sensors = [1]; % choose which internal variables will act as sensor
	 net.ze0 = [3]; % external predicted value

	 net.toxin = [6]; % specify which substance is toxic, and causes lower kcats.

	 net.x = [1,.1,.1,0.1,0.1,0.1]; % give an IC for the internal metabolite concentrations
     net.r = 0.01;

	 net.nxext = length(net.extconc); %number of external concentrations
	 net.nreactions = size(N,2); % ALL reactions, enz + nonenz
	 net.enzreactions = setdiff([1:size(N,2)],net.nonenzreactions); %enzymatic reactions.
	 
	 net.nmetab = size(N,1);
	 net.nenz = length(net.enzreactions);
	 
	 net.rho = 0.01*linspace(1,1,net.nmetab);
	 net.sigma = 10*[20 40 30 50 20 40 30 10 1 20 4 3 2 4 3 2 3 4];
	 net.sigma = net.sigma([1:net.nreactions+1]);% also here one extra for the ribosome
	 net.sigma(net.nonenzreactions) = 0;
else	
  % setup the network with user-specified values
  if setup
    net = update_network(net,setup);
  end
end

% make sure that if metab concentrations were specifically supplied, then these should be taken
if nargin>2
	net.x=x;
	net.r=r;
end

%%%%%%%%

% from this point on the definitions depend on the network setup

N = net.stoichmetab;
M = net.stoichenz;
P = net.metabparams;
Q = net.enzparams;

% the a_j and b_j from EGM theory. 
net.a = sum(repmat(net.rho',1,net.nreactions).*N);
net.b = net.sigma - sum(repmat(net.rho',1,net.nreactions+1).*M); % also here one extra for the ribosome
													 % the nonenz reaction entries get b=0 automatically;

% set up a matrix specifying which metabolite acts as input or output to which reaction
net = set_reactions_metab_dependence(net);

% generate kinetics
[net.fm,net.fmc,net.gm,net.gmc] = kinetics(net);

net = make_symbolic_variables(net);

if newfunctions
%   [net.vars,net.ftns,net.gtns,net.bgc,net.dBGdx,net.algeqs,net.ALGEQS] = load_functions(net,0);
   [net.vars,net.args,net.xbargs,net.allftns,net.allgtns] = load_kinetics_ftns(net);
else
	filename = strcat(net.name,'_all.mat');
	load(filename);
	net.allftns = ftns;
	net.allgtns = gtns;
end

net.f = net.allftns(net.x,net.b,1,net.extconc);
net.g = net.allgtns(net.x,net.b,1,net.extconc);
function [xopt,alpha_opt] = maximise_over_alphas(net,alpha0);

xset=[1:6];
eset = [1:7 9];

F = @(alpha) -calculate_growth_rate(net,xset,eset,alpha);
A = -eye(length(alpha0)+1,length(alpha0));
A(end,:) = 1;
B= zeros(length(alpha0)+1,1);
B(end)=1;
alpha_opt = fmincon(F,alpha0,A,B);
[t,y,mu] = fixed_alpha_system(net,xset,eset,[0,1e6],0,[alpha_opt(1:7); 0; alpha_opt(8:9)],0,0); 
xopt = y(end,xset);

%%%%%%%%%%%%%

function muend = calculate_growth_rate(net,xset,eset,alpha);

[t,y,mu] = fixed_alpha_system(net,xset,eset,[0,1e6],0,[alpha(1:7); 0; alpha(8:9)],0,0); 
muend = mu(end);
[alpha' muend];
sum(alpha);


%%%%%%%%%%%%%%%%%

function [mu] = plot_fixed_alpha(t,y,net,xset,eset,alpha,newfunctions,doplot);

nx = length(xset);
nmetab = net.nmetab;
nenz = net.nenz;
N = net.stoichmetab;
M = net.stoichenz;
rho = net.rho;
xe = net.extconc;
nonenz = net.nonenzreactions;
allreactions = union(eset,nonenz);
ne = length(allreactions);
a = net.a;
b = net.b;

%restrict to the EGM (or other subnet)
N = N(xset,allreactions);
M = M(xset,[allreactions end]);
rho = rho(xset);

if newfunctions
  [vars,args,xbargs,ftns,gtns] = load_kinetics_ftns(net,xset,eset);
else
  filename = strcat(net.name,'_all.mat');
  load(filename);
end
x = y(:,1:nx);
e = y(:,nx+1:nx+ne);
r = y(:,end);

alpha_dummy = ones(net.nreactions+1,1);

%compute f(x) and g(x) values
beta_dummy = ones(size(alpha));

for i=1:length(t)
  X = expand(x(i,:),xset,nmetab);
  f(i,:) = ftns(X,alpha_dummy(1:end-1),beta_dummy(end),xe);
  g(i,:) = gtns(X,alpha_dummy(1:end-1),beta_dummy(end),xe);
  
  beta(i,:) = alpha'.*g(i,:);
  
  V = e(i,:).*f(i,:);
  W = r(i).*beta(i,:);
  %compute growth rates
  mu(i) = a(:)'*V(:) + b(:)'*W(:);
end

if doplot==0
  return
end

figure(1)
clf

%%%% metabolite levels

subplot(2,3,1)
hold on
Lg = strcat('legend([px],');
q = char(39); % the "'" quote
for i=1:nx
  px(i) = plot(t,x(:,i),'LineWidth',2);
  Lg = strcat(Lg,q,'x',num2str(xset(i)),q);
  if i < nx
    Lg = strcat(Lg,',');
  end
end
  Lg = strcat(Lg,');');
eval(Lg);
hold off
title('metabolite concentrations')

%%% enzyme levels

subplot(2,3,2)
hold on
Lg = strcat('legend([pe],');
q = char(39); % the "'" quote
for i=1:length(eset)
  pe(i) = plot(t,e(:,eset(i)),'LineWidth',2);
  Lg = strcat(Lg,q,'e',num2str(eset(i)),q,',');
end
pe(end+1) = plot(t,r,'LineWidth',2);
Lg = strcat(Lg,q,'Rib',q,');');
eval(Lg);
hold off
title('enzyme/ribo concentrations')

%%% enz saturation levels (incl kcats)

subplot(2,3,4)
hold on
Lg = strcat('legend([pf],');
q = char(39); % the "'" quote
for i=1:length(eset)
  pf(i) = plot(t,f(:,eset(i)),'LineWidth',2);
  Lg = strcat(Lg,q,'f',num2str(eset(i)),q);
  if i < length(eset)
    Lg = strcat(Lg,',');
  end
end
Lg = strcat(Lg,');');
eval(Lg);
hold off
title('enzyme saturations')

%%% enzyme synth rates

subplot(2,3,5)
hold on
Lg = strcat('legend([pg],');
q = char(39); % the "'" quote
for i=1:length(eset)
  pg(i) = plot(t,g(:,eset(i)),'LineWidth',2);
  Lg = strcat(Lg,q,'g',num2str(eset(i)),q,',');
end
pg(end+1) = plot(t,g(:,end),'LineWidth',2);
Lg = strcat(Lg,q,'gr',q,');');
eval(Lg);
hold off
title('enzyme/ribo synthesis')

%%% growth rate %%%%%%%%

subplot(2,3,3)
hold on
plot(t,mu,'LineWidth',2)
hold off
title('growth rate')

%%% metabolic fluxes %%%%%%%%

subplot(2,3,6)
hold on
Lg = strcat('legend([pf],');
q = char(39); % the "'" quote
for i=1:length(eset)
  pf(i) = plot(t,e(:,i).*f(:,i),'LineWidth',2);
  Lg = strcat(Lg,q,'v',num2str(eset(i)),q);
  if i < length(eset)
    Lg = strcat(Lg,',');
  end
end
Lg = strcat(Lg,');');
eval(Lg);
hold off
title('metabolic fluxes')
function net = update_network(net,setup);

names = fieldnames(setup);
for i=1:length(names)
	value = getfield(setup,names{i});
	net = setfield(net,names{i},value);
end
