# Supplementary material for: Elementary Growth Modes provide a molecular description of cellular self-fabrication
Source: PLoS Comput Biol. 2020 Jan 27;16(1):e1007559. doi: 10.1371/journal.pcbi.1007559 (PMC7004393; doi:10.1371/journal.pcbi.1007559)
Supplement: S1 Code — (ZIP) [file pcbi.1007559.s010.zip › code_BG.m]

function s = code_BG(net,xset,eset);

% function s = code_BG(net,xset,eset); 
%
% this function generates the equations for balanced growth in x, beta and mu,
% for a general reaction network
%
% fc and gc contain the code for the reaction functions, but are not 
% themselves symfun(...)'s. This is because the entire BG code needs to be evaluated as  
% a symfun function at the end.
%
% The BG equations are 
% xk [\sum_{j=1}^n (\frac{a_j f_j(\bb x)}\mu + \sig_j - b_j) \beta_j 
%	+ (\sig_r - b_r)\mu ] - \sum_{j=1}^n (\frac{P_{kj} f_j(\bb x)}\mu - M_{kj} )\beta_j 
%	+ M_{kr} \mu

fc = net.fmc;
gc = net.gmc;

for i=1:length(xset)
  x{i} = strcat('x',num2str(xset(i)));
end

for i=1:length(eset)
  beta{i} = strcat('beta',num2str(eset(i)));
end
P = net.stoichmetab;
M = net.stoichenz;
sigma = net.sigma(:);
a = net.a;
b = net.b(:);
d = sigma - b;

P = P(xset,eset);
M = M(xset,[eset,length(sigma)]);
sigma = sigma([eset,length(sigma)]);
a = a(xset);
b = b([eset length(b)]);

% \sum_{j=1}^n (\frac{a_j f_j(\bb x)}\mu + \sig_j - b_j) \beta_j + (\sig_r - b_r)\mu ]

for i=1:length(xset)
  som{i} = strcat('(',num2str(a(i)),'*(',fc{eset(i)},')/mu + ',num2str(d(i)),')*', beta{i});
end

totalsom = [];
for i=1:length(som)
  totalsom = strcat(totalsom,som{i});
  if i<length(som)
    totalsom = strcat(totalsom, '+');
  end
end
totalsom=strcat(totalsom,'+',num2str(d(end)),'*mu');


for i=1:length(som)
  rhs{i} = metab_RHS(i,P,M,xset,eset,fc);
end

BGcode = '[';
for i=1:length(xset)
  BGcode = strcat(BGcode, x{i},'*(',totalsom,')',rhs{i});
  BGcode = strcat(BGcode,';');
end

% now add the last line of the BG equations, sum alpha_i = 1.
sum_alphas = [];
for i=1:length(xset),
  sum_alphas = strcat(sum_alphas,beta{i},'/(',gc{i},')+');
end
sum_alphas = strcat(sum_alphas,'mu/(',gc{end},')-1');

BGcode = strcat(BGcode,sum_alphas,']');
s = strcat('BGCODE = symfun(',BGcode,', vars)');


%%%%%%%%%%%%%

function totalcode = metab_RHS(k,P,M,xset,eset,fc);

% - \sum_{j=1}^n (\frac{P_{kj} f_j(\bb x)}\mu - M_{kj} )\beta_j 	+ M_{kr} \mu

N = size(P,2);

for i=1:N
  PP{i} = num2str(P(k,i));
  MM{i} = num2str(M(k,i));
  beta{i} = strcat('beta',num2str(eset(i)));
end

MM{N+1} = num2str(M(k,N+1));

for i=1:size(P,2)
  code{i} = strcat('-(',PP{i},'*(',fc{eset(i)},')/mu - ',MM{i},') * ',beta{i},'+' );
end

totalcode = [];
for i=1:size(P,2)
  totalcode = strcat(totalcode,code{i});
end
totalcode = strcat(totalcode,MM{N+1},'*mu');
