# Supplementary material for: Elementary Growth Modes provide a molecular description of cellular self-fabrication
Source: PLoS Comput Biol. 2020 Jan 27;16(1):e1007559. doi: 10.1371/journal.pcbi.1007559 (PMC7004393; doi:10.1371/journal.pcbi.1007559)
Supplement: S1 Code — (ZIP) [file pcbi.1007559.s010.zip › code_convenience_kinetics.m]

function [s,scode] = code_convenience_kinetics(nin,nout,stoichin,stoichout,p,allostery,...
												toxin,import,fun);

% general convenience kinetics 
% of the form
% n1 A1 + ... + np Ap -> m1 B1 + ... + mq Bq
% p contains array of parameters
% nin contains array of input variables
% nout contains array of output variables
% stoichin contains [n1, ..., np]
% stoichout contains [m1, ..., mq]
% allostery is an integer, specifying which (if any) metabolite has an allosteric effect
% toxin is an integer, specifying which (if any) metabolite has a toxic effect
%
% import == 0 <=> any other reaction, n(1) and n(2) are both x variables
% import == 1 <=> the first reaction, an input reaction. then n(1) is treated as parameter, not as x-var
% import == 2 <=> an output reaction. n(1) is treated as variable. second variable set to 0.
% fun contains the function name
%
% s contains full code, to be evaluated as symbolic function,
% sc only contains the function, without symfun and vars, to be used inside other code.
%

Nin = length(nin);
if Nin == 0
	Nin=1;
end	
Nout = length(nout);
if Nout == 0
	Nout=1;
end	

% the params are ordered as 
% [kcat_plus kcat_min Kmin_1 Kmin_2 ... Kmout_2 Kmout_1]
% possibly with zeros between the Kmins and the Kmouts. 
p = p(:);
kcat_plus = p(1);
kcat_min = p(2);
P = length(p);
Kmin = p(3:Nin+2);
Kmout = flipud(p(end-Nout+1:end));

% check if the stoich coefficients all have a factor in common, e.g. 2A + 4B -> 6C + 8D
% in that case the powers in conv kinetics should read 1, 2, 3 and 4 instead of 2, 4, 6 and 8.

stoichall = abs([stoichin(:)' stoichout(:)']);
stoichall = stoichall(find(stoichall));
g = GCD(stoichall);
powersin = abs(stoichin)/g;
if isempty(powersin), powersin = 1; end
powersout = abs(stoichout)/g;
if isempty(powersout), powersout = 1; end	
	
nin;
nout;	
[Xin,Xout,Kminp,Kmoutp] = ...
					make_variables(nin,nout,Kmin,Kmout,import);

if toxin
    Xtox = make_variable('x',1,toxin); %Km for toxin is set to 1.
    tox_term = ['1/' term(Xtox,1) '*']; % and also power is 1. So 1/(1+toxin)
    tox_term;
else
	tox_term = [];
end

if allostery
  Xall = make_variable('x',1,allostery);
end


numerator_plus = make_numerator(kcat_plus,Xin,Nin,powersin);
numerator_min = make_numerator(kcat_min,Xout,Nout,powersout);
numerator = ['(' numerator_plus ' - ' numerator_min ')'];

denominator = make_denominator(Xin,Xout,Nin,Nout,powersin,powersout);

scode = [tox_term numerator ' / ' denominator];
s = strcat(fun,' = symfun(',scode,', vars)');

end

%%%%%%%%%%%%%%%%

function code = term(X,power)
	
	code = ['((1+',X,')^(',num2str(power),'))'];

end

%%%%%%%%%%%%%%%%

function code = allostery(X)
	
code = '1/(1+',X,')';	

end

%%%%%%%%%%%%%%%%

function num = make_numerator(kcat,X,N,powers);
	num = [num2str(kcat),'*('];
	for i=1:N
	  num = [num '(',X{i},'^(',num2str(powers(i)),'))'];	
	  if i < N
		  num = [num '*'];
	  end
	end
	num = [num ')'];
	
end

%%%%%%%%%%%%%%%%

function denom = make_denominator(Xin,Xout,Nin,Nout,powersin,powersout)

denom = '(';

for i=1:Nin
	denom = [denom term(Xin{i},powersin(i))];
	if i < Nin
		denom = [denom '*'];
	end
end
denom = [denom ' + '];
for i=1:Nout
	denom = [denom term(Xout{i},powersout(i))];
	if i < Nout
		denom = [denom '*'];
	end
end
denom = [denom ' - 1)'];	

end

%%%%%%%%%%%%%%%%

function [Xin,Xout,Kminp,Kmoutp,allostery,toxin] = ...
					make_variables(nin,nout,Kmin,Kmout,import,allostery,toxin)

	Nin = length(nin);
	Nout = length(nout);
    Xin = [];
	Xout = [];
	Kminp = [];
	Kmoutp = [];
	
    xinlab = 'x';	
    xoutlab = 'x';	
	
	% check to see if we need to switch to 'z' as label
	switch import
	  case 1
		  xinlab = 'z';
	  case 2 
		  xoutlab = 'z';
	end	  

	% make the variables
	for i=1:Nin
		[Xin{i},Kminp{i}] = make_variable(xinlab,Kmin(i),nin(i));
	end
	for i=1:Nout
	    [Xout{i},Kmoutp{i}] = make_variable(xoutlab,Kmout(i),nout(i));	    
	end
    if isempty(Xin)
		Xin{1} = '0';
	end
	if isempty(Xout)
		Xout{1} = '0';
	end
end

%%%%%%%%%%%%%%%
	
function [X,Km] = make_variable(xlab,Km,n)
	
Kmp = num2str(Km);
x = strcat(xlab,num2str(n));
X = strcat('(',x,'/',Kmp,')');

end	
	
