# Supplementary material for: Elementary Growth Modes provide a molecular description of cellular self-fabrication
Source: PLoS Comput Biol. 2020 Jan 27;16(1):e1007559. doi: 10.1371/journal.pcbi.1007559 (PMC7004393; doi:10.1371/journal.pcbi.1007559)
Supplement: S1 Code — (ZIP) [file pcbi.1007559.s010.zip › expand.m]

function yout = expand(yin,set,n);

% function yout = expand(yin,set,n);
% 
% for vector input, this function expands a vector [yin(1) ... yin(end)]
% to a vector yout of length n, such that yout(set) = yin, and zeros elsewhere.
%
% for matrix input yin, this function expands a matrix 
% yout with the same row dimension but column dimension n, such that yout(:,set) = yin, and zeros elsewhere.
	
[N,M] = size(yin);
if size(yin,1) ~= length(set) && size(yin,2) ~= length(set)
	disp('the row or column dimension of yin needs to be the same as the length of set')
	yin
	set
end
if N==1 || M==1
  yout = zeros(n,1);
  yout(set) = yin;
else
  yout = zeros(N,n);
  yout(:,set) = yin;
end
