# Supplementary material for: Elementary Growth Modes provide a molecular description of cellular self-fabrication
Source: PLoS Comput Biol. 2020 Jan 27;16(1):e1007559. doi: 10.1371/journal.pcbi.1007559 (PMC7004393; doi:10.1371/journal.pcbi.1007559)
Supplement: S1 Code — (ZIP) [file pcbi.1007559.s010.zip › fixed_alpha_system.m]

function [t,y,mu,alpha] = fixed_alpha_system...
			(net,xset,eset,Tspan,IC,alpha,newfunctions,doplot);

% function [t,y,mu] = fixed_alpha_system(net,xset,eset,Tspan,IC,alpha,newfunctions,doplot);
%
% 

if newfunctions
  [vars,args,xbargs,ftns,gtns] = load_kinetics_ftns(net,xset,eset);
else
  filename = strcat(net.name,'_all.mat');
  load(filename);
end

nmetab = net.nmetab;
nenz = net.nenz;
rho = net.rho;
sigma = net.sigma;

if IC == 0
  x0= net.x;
  e0= ones(net.nreactions,1);
  r0=1;
else
  x0 = IC(1:nmetab);     
  e0 = IC(nmetab+1:end-1); 
  r0 = IC(end);
end
  
% check if the weighted concentration of all compunds equals 1. If not normalise...
 
sumx = rho(xset)*x0(xset)';
sumer = sigma([eset end])*[e0(eset);r0];
%rescale so that sum(net.rho.*x0(:)) + sum(net.sigma.*[e0;r0]) = 1
if sumx < 1
  fac = (1-sumx)/sumer;
  e0 = fac*e0;
  r0 = fac*r0;
else
	error('metabolite concentrations exceed rho*x = 1');  
end
e0(net.nonenzreactions) = 1;
IC = [x0(:);e0(:);r0];

optqssa = odeset('RelTol',1e-9,'AbsTol',1e-9);

% set alpha
if nargin < 6
  alpha = [2 3 1 4 2 3 1 3 4 1]';
else
  alpha = alpha(:);
%  alpha=ones(net.nreactions+1,1); 
  alpha(net.nonenzreactions)=0;
%  alpha = alpha/sum(alpha);
  alpha(:)';
end

metsys(0,IC,alpha,ftns,gtns,net,xset,eset);

RHS = @(t,y) metsys(t,y,alpha,ftns,gtns,net,xset,eset);
[t,y] = ode15s(RHS,Tspan,IC,optqssa);

if nargin<8
  doplot=0;
end

mu = plot_fixed_alpha(t,y,net,xset,eset,alpha,newfunctions,doplot);

%%%%%%%%%%%%%%%%%%%%%%%%%

function dy = metsys(t,y,alpha,ftns,gtns,net,xset,eset);

nx = length(xset);
nr = net.nreactions;
nmetab = net.nmetab;
nenz = net.nenz;
N = net.stoichmetab;
M = net.stoichenz;
rho = net.rho;
sigma = net.sigma;
xe = net.extconc;
nonenz = net.nonenzreactions;
a = net.a;
b = net.b;

allreactions = union(eset,nonenz);

x = y(1:nx);
e = y(nx+1:nx+nr);
r = y(end);

%restrict to the EGM (or other subnet)
N = N(xset,allreactions);
M = M(xset,[allreactions end]);
rho = rho(xset);

beta_dummy = ones(size(alpha));

X = expand(x,xset,nmetab);
B = expand(beta_dummy(1:end-1),allreactions,nr+1);

f = ftns(X,B,beta_dummy(end),xe);	
g = gtns(X,B,beta_dummy(end),xe);
beta = alpha(:).*g(:);

V = e(:).*f;
W = r.*beta(:);

mu =  a(:)'*V(:) + b(:)'*W(:);

dx = N*V(:) - M*W(:) - mu*x(:);
de = W(1:end-1) - mu*e(:);
dr = W(end) - mu*r;

%nonenz reactions have 'dummy enzymes' that are set to 1, and do not change value.
de(net.nonenzreactions) = 0;

dy = [dx;de;dr];


%%%%%%%%%%%%%%%%%%%%%%%
