# Supplementary material for: Elementary Growth Modes provide a molecular description of cellular self-fabrication
Source: PLoS Comput Biol. 2020 Jan 27;16(1):e1007559. doi: 10.1371/journal.pcbi.1007559 (PMC7004393; doi:10.1371/journal.pcbi.1007559)
Supplement: S1 Code — (ZIP) [file pcbi.1007559.s010.zip › kinetics.m]

function [fm,fmc,gm,gmc] = kinetics(net);

% produce the kinetics (functions) for the reaction network
N = net.stoichmetab;
M = net.stoichenz;
P = net.metabparams;
Q = net.enzparams;
nmetab = net.nmetab;
nenz = net.nenz;
vx = net.v2x_depend;
rho = net.rho;
sigma = net.sigma;
x=net.x;
xe = net.extconc;
nxext = net.nxext;
ve = net.vextindex;
toxin = net.toxin;
aminoacids = net.aminoacids;

% we need to augment the stoich matrix with the external flux stoich coeff (which are 1, in the right places)
Ne = vx;	
Ne(1:nmetab,:)=N;

% first the import fluxes
for j=ve
  v = vx(:,j);
  v;
  vin = find(v==1)-nmetab; % the external metab's z1,...,zend are placed below the internal metab's in vx.
	  					% this  setup assumes that an import reaction does not involve other metabolites, eg ATP. then it doesn't work right now. 
  vout = find(v==-1);
  stoichin = Ne(vin+nmetab,j);
  stoichout = Ne(vout,j);
%  f(j) = MMr([xe(j),x(v)],P(:,j),x(toxin)); % 
  fun = strcat('f',num2str(j));
  import=1;
  vin;
  vout;
  stoichin;
  stoichout;
  P(:,j);
  j;
  [fm{j},fmc{j}] = code_convenience_kinetics(vin,vout,stoichin,stoichout,P(:,j),0,...
  						toxin,import,fun); % a zj -> xj reaction
end


% now the internal fluxes and export fluxes
for j=setdiff(1:net.nreactions,ve');
	j;
	N(:,j);
  vin = find(N(:,j)<0);
  vout = find(N(:,j)>0);
  stoichin = N(vin,j);
  stoichout = N(vout,j);

  fun = strcat('f',num2str(j));

  if length(v) == 1	% true output fluxes have no second metabolite. so we make one up, and set it to zero.
      import = 2;
  else
	  import = 0;
  end
  [fm{j},fmc{j}] = code_convenience_kinetics(vin,vout,stoichin,stoichout,P(:,j),0,...
  						toxin,import,fun); %a v(1) -> v(2) reaction
end

% now the enzyme synthesis functions
for j=1:net.nreactions+1
%  g(j) = biuni(x(aminoacids),Q(:,j),[1 1],x(toxin));
  fun = strcat('g',num2str(j));
  import = 0;
  [gm{j},gmc{j}] = code_convenience_kinetics(aminoacids,'',ones(1,length(aminoacids)),'',Q(:,j),0,...
  						toxin,import,fun); %a v(1) -> v(2) reaction
						
end
