# Supplementary material for: Elementary Growth Modes provide a molecular description of cellular self-fabrication
Source: PLoS Comput Biol. 2020 Jan 27;16(1):e1007559. doi: 10.1371/journal.pcbi.1007559 (PMC7004393; doi:10.1371/journal.pcbi.1007559)
Supplement: S1 Code — (ZIP) [file pcbi.1007559.s010.zip › load_functions.m]

function [vars,ftns,gtns,bgc,dBGdx,algeqs,ALGEQS] = load_functions(net,loadold,xset,eset);

% create all relevant functions and algebraic equations for the adaptive control on the 
% restricted network. So ftns and gtns here are only the EGM values, not all the values
	
filename = strcat(net.name,'_all.mat');

if loadold==0

  [vars,args,xbargs,ftns,gtns] = load_kinetics_ftns(net,xset,eset);
	
  eval(net.syms);	
  args
  xbargs
  
  % the Balanced Growth equations %%%%%%%
  BGcode = code_BG(net,xset,eset)
  eval(BGcode);
  BGC = matlabFunction(BGCODE);
  bgc = strcat('bgc = @(x,beta,mu,z) BGC(',args,')');
  eval(bgc);

  % now make the jacobian of BGC with respect to all x and beta (except mu) variables
  dBGdx1 = strcat('DBGDX = symfun(jacobian(BGCODE,',xbargs,'),vars)');
  eval(dBGdx1);
  dBGdx11 = matlabFunction(DBGDX);
  % the eval() is to make sure that the outcome is a double, not a rational number
  dBGdx = strcat('dBGdx = @(x,beta,mu,z) eval(DBGDX(',args,'))');
  eval(dBGdx);
  %dBGdx(net.x,net.b,1,net.xe);
  
  % the complete set of algebraic equations used for the adaptive control.
  % the detBG function creates the proper set of determinants of the jacobian matrix
  algeqs = @(x,beta,mu,z) [bgc(x,beta,mu,z); detBG(dBGdx,x,beta,mu,z)];
  n=length(xset);
  m=length(eset);
  ALGEQS = @(y) algeqs(expand(y(1:n),xset,net.nmetab),...
					 expand(y(n+1:n+m),eset,net.nenz),...
					 y(n+m+1),y(n+m+2:end));
  
  save(filename,'vars','ftns','gtns','bgc','dBGdx','algeqs','ALGEQS');
else
  load(filename);
end
