# Supplementary material for: Elementary Growth Modes provide a molecular description of cellular self-fabrication
Source: PLoS Comput Biol. 2020 Jan 27;16(1):e1007559. doi: 10.1371/journal.pcbi.1007559 (PMC7004393; doi:10.1371/journal.pcbi.1007559)
Supplement: S1 Code — (ZIP) [file pcbi.1007559.s010.zip › load_kinetics_ftns.m]

function [vars,args,xbargs,ftns,gtns] = load_kinetics_ftns(net,xset,eset);

  sym mu;
  eval(net.syms); % declare all variables syms x1 x2 ...

  if nargin < 2
	  % compute all the functions, not just some EGM subset
	  % this version is used to compute all function values in maxgrowthEGM for example
	  xset = [1:net.nmetab];
	  eset = [1:net.nreactions];
	  filename = strcat(net.name,'_all.mat');
  end

  [vars,args,xargs,xbargs] = load_vars(net,xset,eset)
  eval(vars);
  
  allreactions = union(eset,net.nonenzreactions);
  
  % FTNS %%%%%%%%%%%%%%%%%%%%
  ftns = 'FTNS = symfun([';
  for i=1:length(allreactions)
    ftns = strcat(ftns,net.fmc{allreactions(i)});
    if i < length(allreactions)
      ftns = strcat(ftns,';');
    end
  end
  ftns = strcat(ftns,'],vars)')
  eval(ftns);
  ftns1 = matlabFunction(FTNS);
  ftns = strcat('ftns = @(x,beta,mu,z) ftns1(',args,')')
  eval(ftns);

  % GTNS %%%%%%%%%%%%%%%%%%%%
  gtns = 'GTNS = symfun([';
  for i=1:length(allreactions)
    gtns = strcat(gtns,net.gmc{allreactions(i)},';');
  end
  % don't forget to always add the ribosome synthesis rate:
  gtns = strcat(gtns,net.gmc{end});  
  gtns = strcat(gtns,'],vars)');
  eval(gtns);
  gtns1 = matlabFunction(GTNS);
  gtns = strcat('gtns = @(x,beta,mu,z) gtns1(',args,')');
  eval(gtns);
  
  if nargin < 2
	    save(filename,'vars','args','xbargs','ftns','gtns');
  end
