# Supplementary material for: Elementary Growth Modes provide a molecular description of cellular self-fabrication
Source: PLoS Comput Biol. 2020 Jan 27;16(1):e1007559. doi: 10.1371/journal.pcbi.1007559 (PMC7004393; doi:10.1371/journal.pcbi.1007559)
Supplement: S1 Code — (ZIP) [file pcbi.1007559.s010.zip › load_vars.m]

function [Vars,args,xargs,xbargs] =  load_vars(net,xset,eset);

  eval(net.syms)

  % create vars variable from xset, eset
  Vars = 'vars =[';	% this is the set of all variables on which the functions depend
  args = '';		% this is the same, but without the [ ]
  xargs = ''; betaargs = ''; % the xvars and beta vars
  for i=1:length(xset)
    Vars = strcat(Vars, ' x',num2str(xset(i)));
    args = strcat(args, 'x(',num2str(xset(i)),'),');
    xargs = strcat(xargs, ' x',num2str(xset(i)));
  end
  xargs = strcat('[',xargs);
  for i=1:length(eset)
    Vars = strcat(Vars, ' beta',num2str(eset(i)));
    args = strcat(args, 'beta(',num2str(eset(i)),')');
    betaargs = strcat(betaargs, ' beta',num2str(eset(i))); 
    if i < length(eset)
      args = strcat(args,',');
    end
  end

  
  % collect all x and beta variables
  xbargs = strcat(xargs,betaargs,']');

  xargs = strcat(xargs,']');
  
  Vars = strcat(Vars, ' mu ');
  args = strcat(args,',mu');

  nxext = net.nxext;
  ve = net.vextindex;
  for i=1:nxext
      Vars = strcat(Vars, ' z',num2str(i));
      args = strcat(args,',z(',num2str(i),')');
  end

  % now add toxin to the list
  if net.toxin 
	   
	 for i=1:length(net.toxin)
		 if ~ismember(net.toxin(i),xset)
			 Vars = [Vars,' x',num2str(net.toxin(i))];
			 args = [args,',x(',num2str(net.toxin(i)),')'];
		 end
	 end  
  end

  Vars = strcat(Vars, ']');
