# Supplementary material for: Elementary Growth Modes provide a molecular description of cellular self-fabrication
Source: PLoS Comput Biol. 2020 Jan 27;16(1):e1007559. doi: 10.1371/journal.pcbi.1007559 (PMC7004393; doi:10.1371/journal.pcbi.1007559)
Supplement: S1 Code — (ZIP) [file pcbi.1007559.s010.zip › make_network.m]

function net = make_network(newfunctions,setup,x,r);

% function net = make_network(newfunctions,setup,x);
% 
% make a network struct. 
%
% - without additional arguments, net = make_network produces a default network
% - net = make_network(1) produces a default network with newly computed kinetics
% - net = make_network(newfunctions, setup) produces a network as defined in setup.
%	setup is a struct which should contain the same field names (though not necessarily all of them)
% 	to define a network. 
% - net = make_network(newfunctions, setup,x) creates the same network as above, but with different 
% 	choice of metabolite concentrations. Setting setup=struct; (an empty struct) and running the above
% 	command allows one to change only the network's metabolite concentrations. This is necessary
% 	to find optimal EGMs. 

if nargin == 0
	newfunctions = 0;
end
	
net = struct;

if nargin < 2 || setup == 0
	net.name = 'toxin_resistant';

	% parameters for the kinetics functions

	P = [2.1   2.3   2.2   1.9   1.3   2.4   2.3   1.5   100  10; % kcats
         1     1.3   1.5   1.2   0.8   1.1   0.9   0.7   1.15  4.2; % Km for x1
         1     1     1     1     1     1     2     1     1	   1; % Keq
         1.2   1.3   1.1   1.4   0.9   0.8   0.7   1     0.6   5; %Km for x2
         1     1     3     5     2     2     4     5     1	   2; % 
         1     1     1     1     1     1     1     1     1 	   1; % Km for toxin
         4     1     4     4     4     5     3     3     2     1;
         1     2     4     3     4     2     3     3     3	   3;
         4     1     1     2     2     0     0     2     4	   2;
         3     4     4     3     3     2     1     4     3	   1];

	 % the enzyme synthesis params. 
  	Q = [1     1     1     1     1     1     1     1   2;
     1     1     1     1     1     1     1     1   1;
     1     1     1     2     1     2     2     3   3;
     3     3     3     3     2     1     4     3   4;
     1     2     5     2     2     4     5     1   5;
     1     4     1     4     3     3     3     4   6;
     4     3     4     4     5     3     3     2   2;
     1     6     3     4     2     3     3     3   3;
     4     2     2     2     2     1     2     4   4];
	 
	 Q = repmat([1;2;3;1;4;1;1],1,11);
  
	 %toxin resistant
	     	N = [     1 -1  -2  0  0  0  0  0  0; 
	   	   	  0  2   0 -1  0 -1  0  0  0;
	   	   	  0  0   1  0 -2  0 -3  0  0;
		      	  0  0   0  3  0  0  2  0  0;
	   	  	  0  0   0  0  3  2  0  0  0;
	   	 	  0  0   0  0  0  0  0  1 -1];
 
   
	 % dim M is (nmetab, nenz + 1), because of the extra ribosome
		  M = [0  0  0  0  0  0  0  0  0  0;	% 10* to make enzymes more costly to make
			   0  0  0  0  0  0  0  0  0  0;
			   0  0  0  0  0  0  0  0  0  0;
			  33 28 32 30 28 32 30  0 29 27; % v8 is not enzymatic
			  29 31 31 27 29 32 30  0 28 32; % but just diffusion across membrane, 
			   0  0  0  0  0  0  0  0  0  0];


	 net.stoichmetab = N;
	 net.stoichenz = M;
	 net.metabparams = P;
	 net.enzparams = Q;

	 net.vextindex=[1 8]; % ve - which reactions are import reactions?
	 net.extconcindex=[1 2]; % vex - which external concentrations are used in these import reactions?
	 net.extconc = [3 0.1]; % xe - external input concentration. second one is toxin
	 net.extconcindexset = [1]; % xeset - the choice of external concentrations that are part of the EGM

	 net.nonenzreactions = [8]; %nonenzymatic reactions. in this case just the toxin import
	 net.aminoacids = [4,5]; % identify which metabolites play the role of 'amino acids' 
	 						 % (i.e., from which the enzymes and ribosome are made)

	 net.sensors = [1]; % choose which internal variables will act as sensor
	 net.ze0 = [3]; % external predicted value

	 net.toxin = [6]; % specify which substance is toxic, and causes lower kcats.

	 net.x = [1,.1,.1,0.1,0.1,0.1]; % give an IC for the internal metabolite concentrations
     net.r = 0.01;

	 net.nxext = length(net.extconc); %number of external concentrations
	 net.nreactions = size(N,2); % ALL reactions, enz + nonenz
	 net.enzreactions = setdiff([1:size(N,2)],net.nonenzreactions); %enzymatic reactions.
	 
	 net.nmetab = size(N,1);
	 net.nenz = length(net.enzreactions);
	 
	 net.rho = 0.01*linspace(1,1,net.nmetab);
	 net.sigma = 10*[20 40 30 50 20 40 30 10 1 20 4 3 2 4 3 2 3 4];
	 net.sigma = net.sigma([1:net.nreactions+1]);% also here one extra for the ribosome
	 net.sigma(net.nonenzreactions) = 0;
else	
  % setup the network with user-specified values
  if setup
    net = update_network(net,setup);
  end
end

% make sure that if metab concentrations were specifically supplied, then these should be taken
if nargin>2
	net.x=x;
	net.r=r;
end

%%%%%%%%

% from this point on the definitions depend on the network setup

N = net.stoichmetab;
M = net.stoichenz;
P = net.metabparams;
Q = net.enzparams;

% the a_j and b_j from EGM theory. 
net.a = sum(repmat(net.rho',1,net.nreactions).*N);
net.b = net.sigma - sum(repmat(net.rho',1,net.nreactions+1).*M); % also here one extra for the ribosome
													 % the nonenz reaction entries get b=0 automatically;

% set up a matrix specifying which metabolite acts as input or output to which reaction
net = set_reactions_metab_dependence(net);

% generate kinetics
[net.fm,net.fmc,net.gm,net.gmc] = kinetics(net);

net = make_symbolic_variables(net);

if newfunctions
%   [net.vars,net.ftns,net.gtns,net.bgc,net.dBGdx,net.algeqs,net.ALGEQS] = load_functions(net,0);
   [net.vars,net.args,net.xbargs,net.allftns,net.allgtns] = load_kinetics_ftns(net);
else
	filename = strcat(net.name,'_all.mat');
	load(filename);
	net.allftns = ftns;
	net.allgtns = gtns;
end

net.f = net.allftns(net.x,net.b,1,net.extconc);
net.g = net.allgtns(net.x,net.b,1,net.extconc);
