# Supplementary material for: Elementary Growth Modes provide a molecular description of cellular self-fabrication
Source: PLoS Comput Biol. 2020 Jan 27;16(1):e1007559. doi: 10.1371/journal.pcbi.1007559 (PMC7004393; doi:10.1371/journal.pcbi.1007559)
Supplement: S1 Code — (ZIP) [file pcbi.1007559.s010.zip › make_symbolic_variables.m]

function net = make_symbolic_variables(net);

% make symbolic variables
syms = 'syms ';
for i=1:net.nmetab
  net.xvars{i} = strcat('x',num2str(i));
  syms = strcat(syms,' x',num2str(i));
end
for i=1:net.nreactions
  net.betavars{i} = strcat('beta',num2str(i));
  syms = strcat(syms,' beta',num2str(i));
end
syms = strcat(syms,' mu ');
for i=1:net.nxext
    syms = strcat(syms,' z',num2str(i));
end
net.syms = syms;
