# Supplementary material for: Elementary Growth Modes provide a molecular description of cellular self-fabrication
Source: PLoS Comput Biol. 2020 Jan 27;16(1):e1007559. doi: 10.1371/journal.pcbi.1007559 (PMC7004393; doi:10.1371/journal.pcbi.1007559)
Supplement: S1 Code — (ZIP) [file pcbi.1007559.s010.zip › maximise_over_alphas.m]

function [xopt,alpha_opt] = maximise_over_alphas(net,alpha0);

xset=[1:6];
eset = [1:7 9];

F = @(alpha) -calculate_growth_rate(net,xset,eset,alpha);
A = -eye(length(alpha0)+1,length(alpha0));
A(end,:) = 1;
B= zeros(length(alpha0)+1,1);
B(end)=1;
alpha_opt = fmincon(F,alpha0,A,B);
[t,y,mu] = fixed_alpha_system(net,xset,eset,[0,1e6],0,[alpha_opt(1:7); 0; alpha_opt(8:9)],0,0); 
xopt = y(end,xset);

function muend = calculate_growth_rate(net,xset,eset,alpha);

[t,y,mu] = fixed_alpha_system(net,xset,eset,[0,1e6],0,[alpha(1:7); 0; alpha(8:9)],0,0); 
muend = mu(end);
[alpha' muend];
sum(alpha);
