# Supplementary material for: Elementary Growth Modes provide a molecular description of cellular self-fabrication
Source: PLoS Comput Biol. 2020 Jan 27;16(1):e1007559. doi: 10.1371/journal.pcbi.1007559 (PMC7004393; doi:10.1371/journal.pcbi.1007559)
Supplement: S1 Code — (ZIP) [file pcbi.1007559.s010.zip › optima_toxin_resistant.csv]

0	0.54497	0.35068	9.0375e-05	0.1837	0.15228	1.5286e-29	0.3085	0.21535	0.0001389	0.11845	0.00023397	0.12319	0.00017045	0	0.00049966	0.23246
0.052632	0.57584	0.37442	0.00014686	0.19414	0.16154	0.34092	0.25868	0.17727	0.00016374	0.097926	0.00028459	0.10228	0.00020239	0	0.16611	0.19566
0.10526	0.64028	0.42656	0.00023037	0.21735	0.18139	0.42744	0.18246	0.12167	0.00013648	0.068039	0.00025128	0.071446	0.00017154	0	0.41566	0.13839
0.15789	0.68461	0.46408	0.00030995	0.23395	0.19534	0.48259	0.1449	0.095436	0.00012171	0.053903	0.00023198	0.056749	0.00015468	0	0.53656	0.10988
0.21053	0.71795	0.49323	0.00048272	0.24685	0.20604	0.52457	0.12214	0.079933	0.00014031	0.045523	0.00027419	0.047997	0.00017985	0	0.60839	0.092559
0.26316	0.74586	0.51774	0.00046039	0.25737	0.21476	0.55684	0.10676	0.069542	0.00010549	0.039871	0.00020991	0.042091	0.00013613	0	0.65797	0.08078
0.31579	0.76868	0.53824	0.00053168	0.26617	0.22202	0.58452	0.095611	0.062112	0.00010047	0.035813	0.00020284	0.037842	0.0001304	0	0.6932	0.072259
0.36842	0.78778	0.55559	0.0007502	0.27363	0.22817	0.60926	0.087131	0.056502	0.00012074	0.032744	0.00024668	0.034624	0.00015743	0	0.71905	0.065808
0.42105	0.80523	0.57149	0.0006674	0.2803	0.23358	0.62865	0.080401	0.052069	9.3358e-05	0.030306	0.00019285	0.032062	0.00012226	0	0.74102	0.060643
0.47368	0.82028	0.58531	0.00073202	0.28612	0.23831	0.64678	0.074966	0.048505	9.0729e-05	0.028341	0.00018908	0.029996	0.0001193	0	0.75806	0.056491
0.52632	0.8336	0.59769	0.00079411	0.29126	0.2425	0.66287	0.07045	0.04556	8.8483e-05	0.02671	0.00018587	0.028283	0.0001167	0	0.77215	0.053061
0.57895	0.84566	0.6089	0.00085459	0.29592	0.24629	0.67738	0.066654	0.043086	8.6594e-05	0.025339	0.00018317	0.026841	0.00011454	0	0.784	0.050164
0.63158	0.8561	0.6187	0.0011398	0.30001	0.24966	0.69198	0.063421	0.040983	0.00010621	0.02417	0.00022594	0.025613	0.00014082	0	0.79308	0.047727
0.68421	0.86653	0.62843	0.0009694	0.30395	0.25279	0.70244	0.060592	0.039151	8.3483e-05	0.023148	0.00017865	0.024534	0.000111	0	0.80286	0.045556
0.73684	0.87506	0.63655	0.0012787	0.30737	0.25562	0.7149	0.058138	0.037564	0.00010279	0.022264	0.00022099	0.023605	0.00013693	0	0.80943	0.04371
0.78947	0.88343	0.64447	0.0013448	0.31058	0.25823	0.72498	0.055966	0.03616	0.00010135	0.021478	0.0002189	0.022777	0.00013529	0	0.81614	0.042061
0.84211	0.89176	0.65223	0.0011281	0.31365	0.26067	0.73271	0.054031	0.03491	8.0008e-05	0.020776	0.00017365	0.022037	0.00010704	0	0.82319	0.040571
0.89474	0.89847	0.65868	0.0014707	0.31634	0.26283	0.74309	0.05232	0.033802	9.8896e-05	0.020154	0.00021535	0.021379	0.00013249	0	0.82737	0.03929
0.94737	0.90504	0.66495	0.0015304	0.31886	0.26494	0.75095	0.050746	0.032792	9.7807e-05	0.019587	0.00021375	0.020785	0.00013125	0	0.83221	0.038107
1	0.91135	0.67096	0.0015892	0.32127	0.26687	0.75839	0.049335	0.031883	9.686e-05	0.019074	0.00021237	0.020243	0.00013017	0	0.83654	0.037035
