# Supplementary material for: Elementary Growth Modes provide a molecular description of cellular self-fabrication
Source: PLoS Comput Biol. 2020 Jan 27;16(1):e1007559. doi: 10.1371/journal.pcbi.1007559 (PMC7004393; doi:10.1371/journal.pcbi.1007559)
Supplement: S1 Code — (ZIP) [file pcbi.1007559.s010.zip › optimal_allocation_for_toxins.m]

function [toxext,xopts,alphas] = optimal_allocation_for_toxins(net);

xset=[1:6];
eset = [1:7 9];

[vars,ftns,gtns,bgc,dBGdx,algeqs,ALGEQS] = load_functions(net,0,xset,eset);

N=20;
toxext = linspace(0,1,N);
f=waitbar(0);
setup=net;
for i=1:length(toxext);
  f=waitbar(i/length(toxext),f,num2str(i));
  setup.extconc(2)=toxext(i);
  net = update_network(net,setup);
  alpha0 = rand(9,1);
  alpha0 = alpha0/sum(alpha0);
  [xopt,alpha_opt] = maximise_over_alphas(net,alpha0);
  xopts(:,i) = xopt;
  alphas(:,i) = alpha_opt;
end
close(f);
opts = [xopts; alphas(1:7,:); zeros(1,N); alphas(8:9,:)];
save('optima_toxin_resistant.mat','opts');
% for plotting in Mathematica we also want toxext (external toxin concentration)
% and sorted by column, not by rows
opts = [toxext(:) opts'];
csvwrite('optima_toxin_resistant.csv',opts);
