# Supplementary material for: Elementary Growth Modes provide a molecular description of cellular self-fabrication
Source: PLoS Comput Biol. 2020 Jan 27;16(1):e1007559. doi: 10.1371/journal.pcbi.1007559 (PMC7004393; doi:10.1371/journal.pcbi.1007559)
Supplement: S1 Code — (ZIP) [file pcbi.1007559.s010.zip › plot_fixed_alpha.m]

function [mu] = plot_fixed_alpha(t,y,net,xset,eset,alpha,newfunctions,doplot);

nx = length(xset);
nmetab = net.nmetab;
nenz = net.nenz;
N = net.stoichmetab;
M = net.stoichenz;
rho = net.rho;
xe = net.extconc;
nonenz = net.nonenzreactions;
allreactions = union(eset,nonenz);
ne = length(allreactions);
a = net.a;
b = net.b;

%restrict to the EGM (or other subnet)
N = N(xset,allreactions);
M = M(xset,[allreactions end]);
rho = rho(xset);

if newfunctions
  [vars,args,xbargs,ftns,gtns] = load_kinetics_ftns(net,xset,eset);
else
  filename = strcat(net.name,'_all.mat');
  load(filename);
end
x = y(:,1:nx);
e = y(:,nx+1:nx+ne);
r = y(:,end);

alpha_dummy = ones(net.nreactions+1,1);

%compute f(x) and g(x) values
beta_dummy = ones(size(alpha));

for i=1:length(t)
  X = expand(x(i,:),xset,nmetab);
  f(i,:) = ftns(X,alpha_dummy(1:end-1),beta_dummy(end),xe);
  g(i,:) = gtns(X,alpha_dummy(1:end-1),beta_dummy(end),xe);
  
  beta(i,:) = alpha'.*g(i,:);
  
  V = e(i,:).*f(i,:);
  W = r(i).*beta(i,:);
  %compute growth rates
  mu(i) = a(:)'*V(:) + b(:)'*W(:);
end

if doplot==0
  return
end

figure(1)
clf

%%%% metabolite levels

subplot(2,3,1)
hold on
Lg = strcat('legend([px],');
q = char(39); % the "'" quote
for i=1:nx
  px(i) = plot(t,x(:,i),'LineWidth',2);
  Lg = strcat(Lg,q,'x',num2str(xset(i)),q);
  if i < nx
    Lg = strcat(Lg,',');
  end
end
  Lg = strcat(Lg,');');
eval(Lg);
hold off
title('metabolite concentrations')

%%% enzyme levels

subplot(2,3,2)
hold on
Lg = strcat('legend([pe],');
q = char(39); % the "'" quote
for i=1:length(eset)
  pe(i) = plot(t,e(:,eset(i)),'LineWidth',2);
  Lg = strcat(Lg,q,'e',num2str(eset(i)),q,',');
end
pe(end+1) = plot(t,r,'LineWidth',2);
Lg = strcat(Lg,q,'Rib',q,');');
eval(Lg);
hold off
title('enzyme/ribo concentrations')

%%% enz saturation levels (incl kcats)

subplot(2,3,4)
hold on
Lg = strcat('legend([pf],');
q = char(39); % the "'" quote
for i=1:length(eset)
  pf(i) = plot(t,f(:,eset(i)),'LineWidth',2);
  Lg = strcat(Lg,q,'f',num2str(eset(i)),q);
  if i < length(eset)
    Lg = strcat(Lg,',');
  end
end
Lg = strcat(Lg,');');
eval(Lg);
hold off
title('enzyme saturations')

%%% enzyme synth rates

subplot(2,3,5)
hold on
Lg = strcat('legend([pg],');
q = char(39); % the "'" quote
for i=1:length(eset)
  pg(i) = plot(t,g(:,eset(i)),'LineWidth',2);
  Lg = strcat(Lg,q,'g',num2str(eset(i)),q,',');
end
pg(end+1) = plot(t,g(:,end),'LineWidth',2);
Lg = strcat(Lg,q,'gr',q,');');
eval(Lg);
hold off
title('enzyme/ribo synthesis')

%%% growth rate %%%%%%%%

subplot(2,3,3)
hold on
plot(t,mu,'LineWidth',2)
hold off
title('growth rate')

%%% metabolic fluxes %%%%%%%%

subplot(2,3,6)
hold on
Lg = strcat('legend([pf],');
q = char(39); % the "'" quote
for i=1:length(eset)
  pf(i) = plot(t,e(:,i).*f(:,i),'LineWidth',2);
  Lg = strcat(Lg,q,'v',num2str(eset(i)),q);
  if i < length(eset)
    Lg = strcat(Lg,',');
  end
end
Lg = strcat(Lg,');');
eval(Lg);
hold off
title('metabolic fluxes')
