# Supplementary material for: Elementary Growth Modes provide a molecular description of cellular self-fabrication
Source: PLoS Comput Biol. 2020 Jan 27;16(1):e1007559. doi: 10.1371/journal.pcbi.1007559 (PMC7004393; doi:10.1371/journal.pcbi.1007559)
Supplement: S1 Code — (ZIP) [file pcbi.1007559.s010.zip › set_reactions_metab_dependence.m]

function net = set_reactions_metab_dependence(net);

% function net = set_reactions_metab_dependence(net);
%
% determines which metabolites take part in which reactions, based on stoichiometry
% in a reaction A -> B, A gets sign +1, B sign -1. 

N = net.stoichmetab;
net.vx = zeros(net.nmetab+net.nxext,net.nenz);
V = -N./(abs(N));
V(isnan(V))=0;

net.v2x_depend(1:net.nmetab,:)=V;
for i=1:length(net.vextindex)
	net.vextindex(i);
	net.extconcindex(i);
    net.v2x_depend(net.nmetab + net.extconcindex(i),net.vextindex(i))=1;
end
