# Supplementary material for: Elementary Growth Modes provide a molecular description of cellular self-fabrication
Source: PLoS Comput Biol. 2020 Jan 27;16(1):e1007559. doi: 10.1371/journal.pcbi.1007559 (PMC7004393; doi:10.1371/journal.pcbi.1007559)
Supplement: S1 Code — (ZIP) [file pcbi.1007559.s010.zip › update_network.m]

function net = update_network(net,setup);

names = fieldnames(setup);
for i=1:length(names)
	value = getfield(setup,names{i});
	net = setfield(net,names{i},value);
end
