# Supplementary material for: Elementary Growth Modes provide a molecular description of cellular self-fabrication
Source: PLoS Comput Biol. 2020 Jan 27;16(1):e1007559. doi: 10.1371/journal.pcbi.1007559 (PMC7004393; doi:10.1371/journal.pcbi.1007559)
Supplement: S2 Code — (ZIP) [file pcbi.1007559.s011.zip]

Archive with 47 entries (44 files):
- Created_model_structs/
- Created_model_structs/p_enzyme_synthesis_not_growth.mat
- Created_model_structs/p_overflow.mat
- Created_model_structs/p_precursor_demand.mat
- Created_model_structs/p_base.mat
- README
- figures/
- figures/overflow_self_fab.fig
- figures/conc_flux_model_base_n_30_non_sf.fig
- figures/conc_flux_model_base_n_30.fig
- figures/biomass_composition_emphasized.png
- figures/overflow_self_fab.png
- figures/conc_flux_model_base_n_30_non_sf.png
- figures/conc_flux_model_base_n_30.png
- figures/enzyme_flux_not_proportional.fig
- figures/biomass_composition_non_emphasized.png
- figures/overflow_non_self_fab.fig
- figures/biomass_proportionality_growth.fig
- figures/enzyme_flux_not_proportional.png
- figures/biomass_proportionality_growth.png
- fixed_all_enzs.m
- fixed_alphas.m
- get_egm_example.m
- get_one_pathway_model.m
- get_two_pathway_model.m
- makeKinetics.m
- model_results/
- model_results/model_result_precursor_demand.mat
- model_results/model_result_enzyme_synthesis_not_growth.mat
- model_results/model_result_base.mat
- model_results/model_result_precursor_demand_non_sf.mat
- model_results/model_result_overflow_non_sf.mat
- model_results/model_result_base_non_sf.mat
- model_results/model_result_enzyme_synthesis_not_growth_non_sf.mat
- model_results/model_result_overflow.mat
- model_variables.m
- model_variables_non_sf.m
- plot_biomass_comp.m
- plot_biomass_rates.m
- plot_conc_and_flux.m
- plot_conc_and_flux_non_sf.m
- plot_dynamics.m
- plot_dynamics_non_sf.m
- plot_enzyme_flux_prop.m
- run_egm_example.m
- solve_non_self_fab_model.m
- solve_self_fab_model.m
