# Supplementary material for: Elementary Growth Modes provide a molecular description of cellular self-fabrication
Source: PLoS Comput Biol. 2020 Jan 27;16(1):e1007559. doi: 10.1371/journal.pcbi.1007559 (PMC7004393; doi:10.1371/journal.pcbi.1007559)
Supplement: S2 Code — (ZIP) [file pcbi.1007559.s011.zip › README]

Matlab code to reproduce Supplementary Information Figures 1 - 7 corresponding
to 
"Elementary Growth Modes provide a molecular description of cellular self-fabrication"
by De Groot et al. 

To reproduce the figures, just run

>> run_egm_examples

and wait for the figures to appear. 
