# Supplementary material for: Elementary Growth Modes provide a molecular description of cellular self-fabrication
Source: PLoS Comput Biol. 2020 Jan 27;16(1):e1007559. doi: 10.1371/journal.pcbi.1007559 (PMC7004393; doi:10.1371/journal.pcbi.1007559)
Supplement: S2 Code — (ZIP) [file pcbi.1007559.s011.zip › fixed_all_enzs.m]

function [muend,t,y,mu,x,e,r,f,g,v,w] = fixed_all_enzs(all_enz,p)

% [mu,t,y] = fixed_all_enzs(all_enz,p);
%
% Run an ODE simulation for fixed enzyme concentrations. 
% The actual model is defined in the rhs function
% inside which the kinetics and parameters are set in model_variables
% The definition of parameters is done in the variable p 
% To simulate overflow metabolism, we change a nutrient concentration Glu.
% To pass it to the functions, it is made part of p.

% Variables are p.n_metab x's
% Select initial values for these
y0 = p.y0;
	 
options = odeset('RelTol',1e-8,'AbsTol',1e-8);

% Function rhs gets us the right hand side of the ODEs
RHS = @(t,y) rhs(t,y,p,all_enz);
t_end = 10000;
SS_TOL = 1e-8;
no_ss_yet=true;
while no_ss_yet
    [t,y] = ode15s(RHS,[0,t_end],y0,options);
    if max(y(end,:)-y(end-1,:))<SS_TOL
        no_ss_yet=false;
    else
        t_end = 100*t_end;
        if t_end>1e12
            print('No steady state can be found, please choose different initial values for enzyme concentrations')
            return
        end
    end
end

muend = model_variables_non_sf(y(end,:),p,all_enz);
if nargout > 3
  for i=1:length(t)
    [mu(i),x(:,i),e(:,i),r(i),f(:,i),g(:,i),v(:,i),w(:,i)] = ...
		model_variables_non_sf(y(i,:),p,all_enz);
  end
end

%%%%%%%%%

function dy = rhs(~,y,p,all_enz)

% all ODE ingredients are computed in this function, parameters, kinetics, growth rate, etc.
[mu,x,e,r,~,~,v,w] = model_variables_non_sf(y,p,all_enz);
N = p.N;
M = p.M;

dx = N*v - M*w;
dy = dx(:);
