# Supplementary material for: Elementary Growth Modes provide a molecular description of cellular self-fabrication
Source: PLoS Comput Biol. 2020 Jan 27;16(1):e1007559. doi: 10.1371/journal.pcbi.1007559 (PMC7004393; doi:10.1371/journal.pcbi.1007559)
Supplement: S2 Code — (ZIP) [file pcbi.1007559.s011.zip › get_egm_example.m]

function [ext_conc,alpha_opt,x,e,r,f,g,v,w,mu,p] = get_egm_example(varargin)

if nargin>0
    options_egm = varargin{1}; % Boolean indicating if we make a self_fabricating model or not
    if isfield(options_egm,'self_fab')
        self_fab = options_egm.self_fab;
    end
end

%% Define model
% Global parameters
N_SIMUS=20;

% Select set of glucose concentrations for which model should be optimized
% ext_conc = exp(linspace(log(0.01),log(0.4),N_SIMUS));
ext_conc = linspace(0.01,0.4,N_SIMUS);
p.ext_conc=ext_conc;


% Define order of reaction/metabolites and names
p.reacNames = {'trans','resp','ferm','biomass'};
p.metabNames = {'Glc_i','ATP'};
p.extMetabNames = {'Glc_e'};

% Add enzyme concentration constraint
p.add_enz_cons_weights = zeros(1,numel(p.reacNames));
p.add_enz_cons_weights(1) = 1;
p.add_enz_cons_bound = 0.2;

% Define kinetic parameters
% Overall scaling factor
kcatMult=1.5;

par=struct;
% Parameters for transport
par.trans.kcat=15*kcatMult; par.trans.kM=0.35; par.trans.kipGLC=100;
par.trans.metabNames = {'Glc_e','Glc_i'};

% Parameters for respiration
par.resp.kcat=0.85*kcatMult;par.resp.kM=0.26; par.resp.kipATP=1;
par.resp.metabNames = {'Glc_i','ATP'};

% Parameters for fermentation
par.ferm.kcat=3.25*kcatMult;par.ferm.kM=0.24; par.ferm.kipATP=1;
par.ferm.metabNames = {'Glc_i','ATP'};

% Parameters for synthesis reaction
par.biomass.kcat=5*kcatMult;par.biomass.kMATP=0.25; par.biomass.kMGLCint=0.25;
par.biomass.metabNames = {'Glc_i','ATP'};

% Define stoichiometry matrix
p.N = [1 -1 -1;
    0 26 12];
M = [1 1 1 1;
    8 10 12 26];

if self_fab
    p.M=M;
else
    p.M = mean(M,2); % Take as the biomass function, the average demand
end
    
% Number of metabolic reactions, so not including the ribosome reac
[p.n_int_metabs, p.n_reacs]=size(p.N); 
p.n_ext_metabs = 1;

% Make kinetic saturation functions: fTr(trans), fr (resp), ff (ferm), fBM
% (biomass)
p.kin=makeKinetics(par,p);
p.par = par;

% Define volumetric parameters of all compounds in the cell
% Metabolic molar volumes are assumed to be 1
p.rho = 0.001*ones(1,p.n_int_metabs);
% Macromolecular molar volumes are assumed to be 10
sigma = 1*ones(1,p.n_reacs + 1);
if self_fab
    p.sigma = sigma;
else
    p.sigma = mean(sigma);
end

%% Solve model
if self_fab
    [ext_conc,alpha_opt,x,e,r,f,g,v,w,mu,p] = solve_self_fab_model(p);
else
    % In this function alpha_opt is outputted as empty, because
    % these do not exist in non-self-fabricating models
    [ext_conc,alpha_opt,x,e,r,f,g,v,w,mu,p] = solve_non_self_fab_model(p);
end
