# Supplementary material for: Elementary Growth Modes provide a molecular description of cellular self-fabrication
Source: PLoS Comput Biol. 2020 Jan 27;16(1):e1007559. doi: 10.1371/journal.pcbi.1007559 (PMC7004393; doi:10.1371/journal.pcbi.1007559)
Supplement: S2 Code — (ZIP) [file pcbi.1007559.s011.zip › get_one_pathway_model.m]

function p = get_one_pathway_model()

%% Define model
% Global parameters
N_SIMUS=30;

% Select set of glucose concentrations for which model should be optimized
ext_conc = exp(linspace(log(0.001),log(0.6),N_SIMUS));
% ext_conc = linspace(0.01,0.4,N_SIMUS);
p.ext_conc=ext_conc;


% Define order of reaction/metabolites and names
p.reacNames = {'trans','resp','biomass'};
p.metabNames = {'X','ATP'};
p.extMetabNames = {'Glc_e'};

% Add enzyme concentration constraint
% p.add_enz_cons_weights = zeros(1,numel(p.reacNames));
% p.add_enz_cons_weights(1) = 1;
% p.add_enz_cons_bound = 0.2;

% Define kinetic parameters
% Overall scaling factor
kcatMult=1.5;
kcatMultMetab = 1;

par=struct;
% Parameters for transport
par.trans.kcat=1500*kcatMult*kcatMultMetab; par.trans.kM=0.35; par.trans.kipX=1;
par.trans.metabNames = {'Glc_e','X'};

% Parameters for respiration
par.resp.kcat=85*kcatMult*kcatMultMetab;par.resp.kM=0.26; par.resp.kipATP=1;
par.resp.metabNames = {'X','ATP'};

% Parameters for synthesis reaction
par.biomass.kcat=5*kcatMult;par.biomass.kMATP=0.25; par.biomass.kMX=0.25;
par.biomass.metabNames = {'X','ATP'};

% Define stoichiometry matrix
p.N = [1 -1;
    0 26];
p.M = [100 200 210;
    800 700 900];

% Number of metabolic reactions, so not including the ribosome reac
[p.n_int_metabs, p.n_reacs]=size(p.N); 
p.n_ext_metabs = numel(p.extMetabNames);

% Make kinetic saturation functions: fTr(trans), fr (resp), ff (ferm), fBM
% (biomass)
p.kin=makeKinetics(par,p);
p.par = par;

% Define volumetric parameters of all compounds in the cell
% Metabolic molar volumes are assumed to be 1
% p.rho = 0.005*ones(1,p.n_int_metabs);
% p.rho = [0.005,0.005/26];
p.rho = [0.005,0.0002];
% Macromolecular molar volumes are assumed to be 10
% p.sigma = 1*ones(1,p.n_reacs + 1);
% p.sigma = [100 + 800/26, 200 + 700/26, 210 + 900/26]*0.005;
p.sigma = [0.6538, 1.1346, 1.2231];
