# Supplementary material for: Elementary Growth Modes provide a molecular description of cellular self-fabrication
Source: PLoS Comput Biol. 2020 Jan 27;16(1):e1007559. doi: 10.1371/journal.pcbi.1007559 (PMC7004393; doi:10.1371/journal.pcbi.1007559)
Supplement: S2 Code — (ZIP) [file pcbi.1007559.s011.zip › makeKinetics.m]

function [kin]=makeKinetics(par,p)
    kin=struct;
    for i=1:numel(p.reacNames)
        reacName=p.reacNames{i};
        kin.(reacName).metabNames = par.(reacName).metabNames;
    end
    
    
    for i=1:numel(p.reacNames) % Also account for the synthesis reaction
        reacName = p.reacNames{i};
        for j=1:numel(kin.(reacName).metabNames)
            metabName = kin.(reacName).metabNames{j};
            ind_ext_metab = find(strcmp(metabName,p.extMetabNames));
            if isempty(ind_ext_metab)
                ind_int_metab = find(strcmp(metabName,p.metabNames));
                idx(j)=p.n_ext_metabs + ind_int_metab;
            else
                idx(j)=ind_ext_metab;
            end
        end
        indices.(reacName)=idx;
    end
    
    kin.trans.f=@(x) ((x(indices.trans(1))*par.trans.kcat)/(x(indices.trans(1))+par.trans.kM+(x(indices.trans(2))/par.trans.kipX)));
    kin.resp.f=@(x) ((x(indices.resp(1))*par.resp.kcat)/(x(indices.resp(1))+par.resp.kM+(x(indices.resp(2))/par.resp.kipATP)));
    kin.ferm.f=@(x) ((x(indices.ferm(1))*par.ferm.kcat)/(x(indices.ferm(1))+par.ferm.kM+(x(indices.ferm(2))/par.ferm.kipATP)));
    kin.biomass.f=@(x) ((x(indices.biomass(1))*x(indices.biomass(2))*par.biomass.kcat)/((1/(par.biomass.kMATP*par.biomass.kMX))+(x(indices.biomass(1))/par.biomass.kMATP)+((x(indices.biomass(2)))/(par.biomass.kMX))+x(indices.biomass(1))*x(indices.biomass(2)))); %kinetics.pdf 
    
