# Supplementary material for: Elementary Growth Modes provide a molecular description of cellular self-fabrication
Source: PLoS Comput Biol. 2020 Jan 27;16(1):e1007559. doi: 10.1371/journal.pcbi.1007559 (PMC7004393; doi:10.1371/journal.pcbi.1007559)
Supplement: S2 Code — (ZIP) [file pcbi.1007559.s011.zip › model_variables.m]

function [mu,x,e,r,f,g,v,w] = model_variables(y,p,alphas)

y=y(:);
x = y(1:p.n_int_metabs);
e = y(p.n_int_metabs+1:p.n_int_metabs+p.n_reacs);
r = y(end);

rho = p.rho;
sigma = p.sigma;
ext_conc = p.ext_conc;
N = p.N;
M = p.M;
all_concs=[ext_conc;x];

f = zeros(p.n_reacs+1,1);
for i=1:p.n_reacs+1 % Also account for the synthesis reaction
    reacName = p.reacNames{i};
    f(i)=p.kin.(reacName).f(all_concs);
end

% Separate synthesis reaction from rest
g=f(end);
% Cut off synthesis reaction from metabolic reactions
f = f(1:end-1);

v = e.*f(:);
w = r*alphas*g;

mu = rho*(N*v - M*w) + sigma*w;
