# Supplementary material for: Elementary Growth Modes provide a molecular description of cellular self-fabrication
Source: PLoS Comput Biol. 2020 Jan 27;16(1):e1007559. doi: 10.1371/journal.pcbi.1007559 (PMC7004393; doi:10.1371/journal.pcbi.1007559)
Supplement: S2 Code — (ZIP) [file pcbi.1007559.s011.zip › plot_biomass_rates.m]

function plot_biomass_rates(model_result,model_result_non_sf,fig_num)

v = model_result.v;
w = model_result.w;
mu = model_result.mu;
p = model_result.p;

cmap = parula(numel(p.reacNames)+numel(p.metabNames)+1);
cmap_reacs = cmap(1:numel(p.reacNames),:);
cmap_total = cmap(numel(p.reacNames)+1,:);
cmap_metabs = cmap(numel(p.reacNames)+2:end,:);

set(0, 'DefaultLineLineWidth', 2);

figure(fig_num)

subplot(2,2,1)
  h=plot(mu, sum(w));
  set(h, {'color'}, num2cell(cmap_total,2));
  xlabel('Growth rate')
  ylabel('Total enzyme synthesis rate')
  title('Self-fabrication model')
  ylim([0 inf])

prod_min_cons_precursors = p.N*v - p.M*w;
subplot(2,2,3)
  h=plot(mu, prod_min_cons_precursors);
  set(h, {'color'}, num2cell(cmap_metabs,2));
  xlabel('Growth rate')
  ylabel('Metabolite dilution rates')
  title('Self-fabrication model')
  legend(p.metabNames,'Location','northwest')
  ylim([0 inf])
  
v = model_result_non_sf.v;  
w = model_result_non_sf.w;
mu = model_result_non_sf.mu;
p = model_result_non_sf.p;

subplot(2,2,2)
  h=plot(mu, w);
  set(h, {'color'}, num2cell(cmap_total,2));
  xlabel('Growth rate')
  ylabel('Biomass reaction rate')
  title('Conventional model')
  ylim([0 inf])

prod_min_cons_precursors = p.N*v - p.M*w;
subplot(2,2,4)
  h=plot(mu, prod_min_cons_precursors);
  set(h, {'color'}, num2cell(cmap_metabs,2));
  xlabel('Growth rate')
  ylabel('Metabolite dilution rates')
  title('Conventional model')
  legend(p.metabNames,'Location','northwest')
  ylim([0 0.1])


  
