# Supplementary material for: Elementary Growth Modes provide a molecular description of cellular self-fabrication
Source: PLoS Comput Biol. 2020 Jan 27;16(1):e1007559. doi: 10.1371/journal.pcbi.1007559 (PMC7004393; doi:10.1371/journal.pcbi.1007559)
Supplement: S2 Code — (ZIP) [file pcbi.1007559.s011.zip › plot_dynamics.m]

function plot_dynamics(model_result,fig_num)

ext_conc = model_result.ext_conc;
alphas = model_result.alpha_opt;
x = model_result.x;
e = model_result.e;
r = model_result.r;
f = model_result.f;
g = model_result.g;
v = model_result.v;
w = model_result.w;
mu = model_result.mu;
p = model_result.p;

cmap = parula(numel(p.reacNames)+numel(p.metabNames)+1);
cmap_reacs = cmap(1:numel(p.reacNames),:);
cmap_total = cmap(numel(p.reacNames)+1,:);
cmap_metabs = cmap(numel(p.reacNames)+2:end,:);

set(0, 'DefaultLineLineWidth', 2);

figure(fig_num)
subplot(2,4,1)
  h=plot(mu,alphas,mu,sum(alphas));
  set(h, {'color'}, num2cell([cmap_reacs;cmap_total],2));
  xlabel('Growth rate','FontSize',14) 
  title('ribosome allocation fractions','FontSize',14)
  legend([p.reacNames,{'sum'}])
  ylim([0 1])

subplot(2,4,2)
  h=plot(mu,[f;g]);
  set(h, {'color'}, num2cell(cmap_reacs,2));
  xlabel('Growth rate','FontSize',14) 
  title('enzyme saturation','FontSize',14)
  legend(p.reacNames)
  ylim([0 inf])
  
usage_precursors = p.M*w;
subplot(2,4,3)
  h=plot(mu, usage_precursors./(repmat(sum(usage_precursors),2,1)));
  set(h, {'color'}, num2cell(cmap_metabs,2));
  xlabel('Growth rate','FontSize',14)
  title('Fraction of metabolite in biomass demand','FontSize',14)
  legend(p.metabNames)
  ylim([0 1])
 
subplot(2,4,4)
  h=plot(mu,[e;r]);
  set(h, {'color'}, num2cell(cmap_reacs,2));
  xlabel('Growth rate','FontSize',14) 
  title('Enzyme concentration','FontSize',14)
  legend(strcat('e_{',p.reacNames,'}'))
  ylim([0 inf])
  
subplot(2,4,5)
  h=plot(mu,v);
  set(h, {'color'}, num2cell(cmap_reacs(1:p.n_reacs,:),2));
  xlabel('Growth rate','FontSize',14) 
  title('Metabolic fluxes','FontSize',14)
  legend(p.reacNames(1:end-1))
  ylim([0 inf])
  
subplot(2,4,6)
  h=plot(mu,[w;sum(w)]);
  set(h, {'color'}, num2cell([cmap_reacs;cmap_total],2));
  xlabel('Growth rate','FontSize',14) 
  title('Synthesis fluxes','FontSize',14)
  legend([strcat('synt_{',p.reacNames,'}'),'total synthesis'])
  ylim([0 inf])
  
subplot(2,4,7)
  h=plot(mu,x);
  set(h, {'color'}, num2cell(cmap_metabs,2));
  xlabel('Growth rate','FontSize',14)
  title('Metabolite concentrations','FontSize',14)
  legend(p.metabNames)
  ylim([0 inf])
  
subplot(2,4,8)
  h=plot(ext_conc,mu);
  set(h, {'color'}, num2cell(cmap_total,2));
  xlabel('Glucose concentration','FontSize',14)
  title('growth rate','FontSize',14)
  ylim([0 inf])
  
