# Supplementary material for: Elementary Growth Modes provide a molecular description of cellular self-fabrication
Source: PLoS Comput Biol. 2020 Jan 27;16(1):e1007559. doi: 10.1371/journal.pcbi.1007559 (PMC7004393; doi:10.1371/journal.pcbi.1007559)
Supplement: S2 Code — (ZIP) [file pcbi.1007559.s011.zip › plot_dynamics_non_sf.m]

function plot_dynamics_non_sf(model_result,fig_num)

ext_conc = model_result.ext_conc;
x = model_result.x;
e = model_result.e;
r = model_result.r;
f = model_result.f;
g = model_result.g;
v = model_result.v;
w = model_result.w;
mu = model_result.mu;
p = model_result.p;

set(0, 'DefaultLineLineWidth', 2);

cmap = parula(numel(p.reacNames)+numel(p.metabNames)+1);
cmap_reacs = cmap(1:numel(p.reacNames),:);
cmap_total = cmap(numel(p.reacNames)+1,:);
cmap_metabs = cmap(numel(p.reacNames)+2:end,:);

figure(fig_num)
subplot(2,3,1)
  h=plot(mu,[e;r]);
  set(h, {'color'}, num2cell(cmap_reacs,2));
  xlabel('Growth rate','FontSize',14) 
  title('enzyme/ribosome concentration','FontSize',14)
  legend(p.reacNames)
  ylim([0 inf])

subplot(2,3,2)
  h=plot(mu,[f;g]);
  set(h, {'color'}, num2cell(cmap_reacs,2));
  xlabel('Growth rate','FontSize',14) 
  title('enzyme/ribosome saturation','FontSize',14)
  legend(p.reacNames)
  ylim([0 inf])
  
usage_precursors = p.M*w;
subplot(2,3,3)
  h=plot(mu, (usage_precursors)./(repmat(sum(usage_precursors),2,1)));
  set(h, {'color'}, num2cell(cmap_metabs,2));
  xlabel('Growth rate','FontSize',14)
  title('Fraction of metabolite in biomass demand','FontSize',14)
  legend(p.metabNames)
  ylim([0 1])
  
subplot(2,3,4)
  h=plot(mu,[v;w]);
  set(h, {'color'}, num2cell(cmap_reacs,2));
  xlabel('Growth rate','FontSize',14) 
  title('Metabolic fluxes','FontSize',14)
  legend(p.reacNames)
  ylim([0 inf])

subplot(2,3,5)
  h=plot(ext_conc,mu);
  set(h, {'color'}, num2cell(cmap_total,2));
  xlabel('External nutrient concentration','FontSize',14)
  title('Growth rate','FontSize',14)
  ylim([0 inf])
