# Supplementary material for: Elementary Growth Modes provide a molecular description of cellular self-fabrication
Source: PLoS Comput Biol. 2020 Jan 27;16(1):e1007559. doi: 10.1371/journal.pcbi.1007559 (PMC7004393; doi:10.1371/journal.pcbi.1007559)
Supplement: S2 Code — (ZIP) [file pcbi.1007559.s011.zip › plot_enzyme_flux_prop.m]

function plot_enzyme_flux_prop(model_result,fig_num)

ext_conc = model_result.ext_conc;
alphas = model_result.alpha_opt;
x = model_result.x;
e = model_result.e;
r = model_result.r;
f = model_result.f;
g = model_result.g;
v = model_result.v;
w = model_result.w;
mu = model_result.mu;
p = model_result.p;

cmap = parula(numel(p.reacNames)+numel(p.metabNames)+1);
cmap_reacs = cmap(1:numel(p.reacNames),:);
cmap_total = cmap(numel(p.reacNames)+1,:);
cmap_metabs = cmap(numel(p.reacNames)+2:end,:);

n_plots = length(p.N(1,:)) + 1; % + 1 for the virtual total synthesis reaction
catalysts = [e;r];
fluxes = [v;sum(w)];

set(0, 'DefaultLineLineWidth', 2);

figure(fig_num)

for i=1:n_plots
    subplot(1,n_plots,i)
      plot(catalysts(i,:),fluxes(i,:),'*','Color',cmap_reacs(i,:));
      xlabel(strcat('Concentration e_{',p.reacNames{i},'}')) 
      title(strcat(p.reacNames{i},' flux'))
      ylim([0 inf])
end
  
