# Supplementary material for: Elementary Growth Modes provide a molecular description of cellular self-fabrication
Source: PLoS Comput Biol. 2020 Jan 27;16(1):e1007559. doi: 10.1371/journal.pcbi.1007559 (PMC7004393; doi:10.1371/journal.pcbi.1007559)
Supplement: S2 Code — (ZIP) [file pcbi.1007559.s011.zip › run_egm_example.m]

%% Set options
LOAD_RESULTS = false;
STORE_RESULTS = false;
MODEL_NAME = 'base';

%% Create folder for storing models
if ~exist('Created_model_structs','dir')
    mkdir('Created_model_structs')
end
if ~exist('model_results','dir')
    mkdir('model_results')
end


%% Run an example with only one mode
% Initializes a model with kinetics, stoichiometry and all other things
% required for a self-fabrication model comprising two pathways (called
% respiration and fermentation)
if ~LOAD_RESULTS || ~exist(strcat('Created_model_structs\p_',MODEL_NAME,'.mat'),'file')
    p = get_one_pathway_model;
else
    loaded_p = load(strcat('Created_model_structs\p_',MODEL_NAME,'.mat'));
    p = loaded_p.p;
end

% Store this model
if STORE_RESULTS
    save(strcat('Created_model_structs\p_',MODEL_NAME,'.mat'),'p')
end

% Solve growth rate-maximization for various glucose concentrations
if LOAD_RESULTS && exist(strcat('model_results\model_result_',MODEL_NAME,'.mat'),'file')
    loaded_struct = load(strcat('model_results\model_result_',MODEL_NAME,'.mat'));
    model_name = fieldnames(loaded_struct);
    model_result = loaded_struct.(model_name{1});
else
    model_result = solve_self_fab_model(p);
    if STORE_RESULTS
        save(strcat('model_results\model_result_',MODEL_NAME,'.mat'),'model_result')
    end
end

% Plot the results
fig_num=1;
plot_dynamics(model_result,fig_num);
fig_num = 3;
plot_conc_and_flux(model_result,fig_num);
fig_num = 5;
plot_enzyme_flux_prop(model_result,fig_num); 

% Approximate this model by ignoring explicit enzyme synthesis and taking a
% mean biomass reaction as a sink reaction
if LOAD_RESULTS && exist(strcat('model_results\model_result_',MODEL_NAME,'_non_sf.mat'),'file')
    loaded_struct = load(strcat('model_results\model_result_',MODEL_NAME,'_non_sf.mat'));
    model_name = fieldnames(loaded_struct);
    model_result_non_sf = loaded_struct.(model_name{1});
else
    model_result_non_sf = solve_non_self_fab_model(p);
    if STORE_RESULTS
        save(strcat('model_results\model_result_',MODEL_NAME,'_non_sf.mat'),'model_result_non_sf')
    end
end

% Plot the results
fig_num = 2;
plot_dynamics_non_sf(model_result_non_sf,fig_num);
fig_num = 4;
plot_conc_and_flux_non_sf(model_result_non_sf,fig_num)
fig_num = 7;
plot_biomass_comp(model_result,model_result_non_sf,fig_num)
fig_num = 8;
plot_biomass_rates(model_result,model_result_non_sf,fig_num)

%% Run an example with two modes
% Initializes a model with kinetics, stoichiometry and all other things
% required for a self-fabrication model comprising two pathways (called
% respiration and fermentation)
MODEL_NAME = 'overflow';
if ~LOAD_RESULTS || ~exist(strcat('Created_model_structs\p_',MODEL_NAME,'.mat'),'file')
    p = get_two_pathway_model;
else
    loaded_p = load(strcat('Created_model_structs\p_',MODEL_NAME,'.mat'));
    p = loaded_p.p;
end

% Store this model
if STORE_RESULTS
    save(strcat('Created_model_structs\p_',MODEL_NAME,'.mat'),'p')
end

% Solve growth rate-maximization for various glucose concentrations
if LOAD_RESULTS && exist(strcat('model_results\model_result_',MODEL_NAME,'.mat'),'file')
    loaded_struct = load(strcat('model_results\model_result_',MODEL_NAME,'.mat'));
    model_name = fieldnames(loaded_struct);
    model_result = loaded_struct.(model_name{1});
else
    model_result = solve_self_fab_model(p);
    if STORE_RESULTS
        save(strcat('model_results\model_result_',MODEL_NAME,'.mat'),'model_result')
    end
end

% Plot the results
fig_num=1;
plot_dynamics(model_result,fig_num);
fig_num = 3;
plot_conc_and_flux(model_result,fig_num);
fig_num = 5;
plot_enzyme_flux_prop(model_result,fig_num); 

% Approximate this model by ignoring explicit enzyme synthesis and taking a
% mean biomass reaction as a sink reaction
if LOAD_RESULTS && exist(strcat('model_results\model_result_',MODEL_NAME,'_non_sf.mat'),'file')
    loaded_struct = load(strcat('model_results\model_result_',MODEL_NAME,'_non_sf.mat'));
    model_name = fieldnames(loaded_struct);
    model_result_non_sf = loaded_struct.(model_name{1});
else
    model_result_non_sf = solve_non_self_fab_model(p);
    if STORE_RESULTS
        save(strcat('model_results\model_result_',MODEL_NAME,'_non_sf.mat'),'model_result_non_sf')
    end
end

% Plot the results
fig_num = 2;
plot_dynamics_non_sf(model_result_non_sf,fig_num);
fig_num = 4;
plot_conc_and_flux_non_sf(model_result_non_sf,fig_num)
fig_num = 7;
plot_biomass_comp(model_result,model_result_non_sf,fig_num)
fig_num = 8;
plot_biomass_rates(model_result,model_result_non_sf,fig_num)
