# Supplementary material for: Elementary Growth Modes provide a molecular description of cellular self-fabrication
Source: PLoS Comput Biol. 2020 Jan 27;16(1):e1007559. doi: 10.1371/journal.pcbi.1007559 (PMC7004393; doi:10.1371/journal.pcbi.1007559)
Supplement: S2 Code — (ZIP) [file pcbi.1007559.s011.zip › solve_self_fab_model.m]

function model_result = solve_self_fab_model(p)
%UNTITLED Summary of this function goes here
%   Detailed explanation goes here

%% Solve model
ext_conc = p.ext_conc;
par = p.par;
% Define initial values for ribosome allocation fractions alpha
alpha0=(1/(p.n_reacs+1))*ones(p.n_reacs+1,1);
%Pre-allocate matrices for storing results
[alpha_opt,x,e,r,f,g,v,w,mu] = pre_allocate(p, length(ext_conc));

% Choose initial values for the internal concentrations
y0 = ones(p.n_int_metabs+p.n_reacs+1,1);
% Normalise to ensure "rho * y0 = 1".
p.y0 = y0/([p.rho p.sigma]*y0);

% Optimize model for all glucose
for i=1:length(ext_conc(1,:))
    i %#ok<NOPRT> % Just printing a counter
    % Find optimal alpha allocation
    p.ext_conc=ext_conc(:,i);
    alpha_opt(:,i) = optimise_over_alphas(alpha0,p);
    
    % For the optimal alpha, find all parameters
    [mu(i),~,y] = fixed_alphas(alpha_opt(:,i),p);
    [mu(i),x(:,i),e(:,i),r(i),f(:,i),g(:,i),v(:,i),w(:,i)] = ...
        model_variables(y(end,:),p,alpha_opt(:,i));
    
    % Update initial concentrations
    p.y0 = y(end,:);
    alpha0=alpha_opt(:,i);
end

%rescale saturations by dividing by kcats, so that they are in [0,1] again.
all_sats=[f;g];
for i=1:numel(p.reacNames)
    reacName=p.reacNames{i};
    kcat=par.(reacName).kcat;
    all_sats(i,:) = all_sats(i,:)/kcat;
end

g = all_sats(end,:);
f = all_sats(1:end-1,:);

model_result=struct;
model_result.ext_conc=ext_conc;
model_result.alpha_opt=alpha_opt;
model_result.x=x;
model_result.e=e;
model_result.r=r;
model_result.f=f;
model_result.g=g;
model_result.v=v;
model_result.w=w;
model_result.mu=mu;
model_result.p=p;

%%%%%%%%%%

function alpha_opt = optimise_over_alphas(alpha0,p)
% Finds optimal ribosome allocation (alphas) for given glucose
% concentration Glu, model parameters p, and kinetic functions kin

% Define optimization function which is the growth rate mu calculated by
% fixed-alphas as the first output argument
F = @(alpha) -fixed_alphas(alpha,p);
%F(alpha0)

% the constraint is defined as A*alpha <= B.
A = -eye(length(alpha0)+1,length(alpha0));
A(end,:) = 1; % so A is of the form
% -1     0     0     0
%  0    -1     0     0
%  0     0    -1     0
%  0     0     0    -1
%  1     1     1     1
%  resulting in -alpha_i <= 0, sum(alpha) <= ...
% and B of the form
%     0
%     0
%     0
%     0
%     1
% so the last ineq is sum(alpha) <= 1.
% The 1 in B(end) is the 'lambda' in Rib(beta)<= lambda.
B= zeros(length(alpha0)+1,1);
B(end)=1;

% now we add an extra constraint for overflow metab
% This constraint should be about the enzyme concentration, not the alpha
if isfield(p,'add_enz_cons_weights')
    nonlcon=@(alphas) nonlcon_enz(alphas,p);
else
    nonlcon=[];
end

options = optimoptions('fmincon','Display','iter');
Aeq=[];beq=[];lb=[];ub=[];
alpha_opt = fmincon(F,alpha0,A,B,Aeq,beq,lb,ub,nonlcon,options);
mu = fixed_alphas(alpha_opt,p);

sum(alpha_opt);


function [alpha_opt,x,e,r,f,g,v,w,mu] = pre_allocate(p, n_simu)
% Pre-allocates variables for storing results of modeling
[alpha_opt,w] = deal(zeros(p.n_reacs+1, n_simu));
x = zeros(p.n_int_metabs, n_simu);
[e,f,v] = deal(zeros(p.n_reacs, n_simu));
[r,g,mu] = deal(zeros(1, n_simu));


function [c,ceq] = nonlcon_enz(alphas, p)
ceq = [];

w = p.add_enz_cons_weights;
b = p.add_enz_cons_bound;

[~,~,~,~,~,e,r,~,~,~,~] = fixed_alphas(alphas,p);

all_enz = [e(:,end);r(end)];

c = w*all_enz - b;
